# Supplementary material for: Protein phosphatase-1 regulates the binding of filamin C to FILIP1 in cultured skeletal muscle cells under mechanical stress
Source: Sci Rep. 2024 Nov 9;14:27348. doi: 10.1038/s41598-024-78953-8 (PMC11550807; doi:10.1038/s41598-024-78953-8)
Supplement: Supplementary file 1 — Supplementary Material 1 [file 41598_2024_78953_MOESM1_ESM.xlsx]

## Sheet: Supplementary Table 2
								LIMMA								MS intensities (MaxQuant)										Log2 protein group intensities										Log2 protein group intensities after normalization and imputation of missing values
Protein IDs	Majority protein IDs	Protein names	Gene names	Fasta headers	Unique peptides	Unique sequence coverage [%]	Molecular weight [kDa]	Mean log2FC	p-value	Adjusted p-value	Log2FC FLNc [18-21]/[1-3] Replicate 1	Log2FC FLNc [18-21]/[1-3] Replicate 2	Log2FC FLNc [18-21]/[1-3] Replicate 3	Log2FC FLNc [18-21]/[1-3] Replicate 4	Log2FC FLNc [18-21]/[1-3] Replicate 5	Intensity FLNc d1-3 Replicate 1	Intensity FLNc d18-21 Replicate 1	Intensity FLNc d1-3 Replicate 2	Intensity FLNc d18-21 Replicate 2	Intensity FLNc d1-3 Replicate 3	Intensity FLNc d18-21 Replicate 3	Intensity FLNc d1-3 Replicate 4	Intensity FLNc d18-21 Replicate 4	Intensity FLNc d1-3 Replicate 5	Intensity FLNc d18-21 Replicate 12	Log2 intensity FLNc d1-3 Replicate 1	Log2 intensity FLNc d18-21 Replicate 1	Log2 intensity FLNc d1-3 Replicate 2	Log2 intensity FLNc d18-21 Replicate 2	Log2 intensity FLNc d1-3 Replicate 3	Log2 intensity FLNc d18-21 Replicate 3	Log2 intensity FLNc d1-3 Replicate 4	Log2 intensity FLNc d18-21 Replicate 4	Log2 intensity FLNc d1-3 Replicate 5	Log2 intensity FLNc d18-21 Replicate 5	Log2 intensity FLNc d1-3 normalized Replicate 1	Log2 intensity FLNc d1-3 normalized Replicate 2	Log2 intensity FLNc d1-3 normalized Replicate 3	Log2 intensity FLNc d1-3 normalized Replicate 4	Log2 intensity FLNc d1-3 normalized Replicate 5	Log2 intensity FLNc d18-21 normalized Replicate 1	Log2 intensity FLNc d18-21 normalized Replicate 2	Log2 intensity FLNc d18-21 normalized Replicate 3	Log2 intensity FLNc d18-21 normalized Replicate 4	Log2 intensity FLNc d18-21 normalized Replicate 5
B2RQS1;V9GXT1	B2RQS1		Strn3	tr|B2RQS1|B2RQS1_MOUSE Striatin-3 OS=Mus musculus OX=10090 GN=Strn3 PE=1 SV=1	1	2.8	77.731	10.0601	1.23877e-07	1.8086e-05	7.90298	9.87526	10.7206	11.6097	10.1918		116060000		38707000		113020000		186990000		488690000		26.7903		25.2061		26.752		27.4784		28.8643	17.8617	17.2011	17.6678	15.6658	17.2472	25.7647	27.0763	28.3884	27.2755	27.439
Q14315-2	Q14315-2		FLNC[1-3]	sp|Q14315-2|FLNC_HUMAN 1-3 Filamin-C OS=Homo sapiens OX=9606 GN=FLNC PE=1 SV=3	10	28.3	34.791	-9.12137	5.30074e-08	1.8086e-05	-9.45359	-9.37182	-8.90109	-8.39666	-9.4837	473480000000	516400000	347030000000	447960000	171610000000	329460000	354120000000	1180300000	578000000000	1116100000	38.7845	28.9439	38.3363	28.7388	37.3203	28.2955	38.3654	30.1365	39.0723	30.0558	37.3719	39.9808	38.833	38.3303	38.1142	27.9183	30.609	29.932	29.9337	28.6305
Q99K90;D3Z216;D3Z564	Q99K90;D3Z216;D3Z564	TGF-beta-activated kinase 1 and MAP3K7-binding protein 2	Tab2	sp|Q99K90|TAB2_MOUSE TGF-beta-activated kinase 1 and MAP3K7-binding protein 2 OS=Mus musculus OX=10090 GN=Tab2 PE=1 SV=1;tr|D3Z216|D3Z216_MOUSE TGF-beta-activated kinase 1 and MAP3K7-binding protein 2 (Fragment) OS=Mus musculus OX=10090 GN=Tab2 PE=1 SV=1;t	14	27.4	76.441	8.81017	1.03206e-07	1.8086e-05	9.14721	8.67849	7.67663	8.92285	9.62567		136450000		21400000		29182000		100040000		191100000		27.0238		24.3511		24.7986		26.576		27.5098	16.851	17.5428	18.7584	17.4503	16.4587	25.9982	26.2213	26.435	26.3732	26.0844
A0A0G2JGQ6;Q9JLM8;A0A0G2JGR9;A0A0G2JE54;Q8CCN4;A0A0G2JGH1;Q1EDH1;H7BX36;A0A0G2JEN4;Q9CXL6;Q6PGI2;O88809	A0A0G2JGQ6;Q9JLM8	Serine/threonine-protein kinase DCLK1	Dclk1	tr|A0A0G2JGQ6|A0A0G2JGQ6_MOUSE Serine/threonine-protein kinase DCLK1 OS=Mus musculus OX=10090 GN=Dclk1 PE=1 SV=1;sp|Q9JLM8|DCLK1_MOUSE Serine/threonine-protein kinase DCLK1 OS=Mus musculus OX=10090 GN=Dclk1 PE=1 SV=1	8	15.6	82.104	9.04915	2.65328e-07	2.32428e-05	9.55129	10.0233	7.34805	7.99872	10.3244	17082000	9800800000	1640900	1460400000	11350000	1697200000	12407000	3564600000	5631500	9982200000	24.026	33.1903	20.6461	30.4437	23.4362	30.6605	23.5647	31.7311	22.4251	33.2167	22.6134	22.2906	24.9489	23.5295	21.467	32.1647	32.3139	32.2969	31.5283	31.7914
A0A2I3BQX8;Q99L27	A0A2I3BQX8;Q99L27	GMP reductase 2	Gmpr2	tr|A0A2I3BQX8|A0A2I3BQX8_MOUSE GMP reductase 2 (Fragment) OS=Mus musculus OX=10090 GN=Gmpr2 PE=1 SV=1;sp|Q99L27|GMPR2_MOUSE GMP reductase 2 OS=Mus musculus OX=10090 GN=Gmpr2 PE=1 SV=2	1	5.5	24.112	7.57665	2.54493e-07	2.32428e-05	7.55209	7.44711	6.94221	8.0685	7.87333		34159000		37491000		12817000		69207000		174530000		25.0258		25.16		23.6116		26.0444		27.3789	16.4481	19.5832	18.3058	17.7731	18.0802	24.0002	27.0303	25.248	25.8416	25.9536
Q14315-1	Q14315-1		FLNC[18-21]	sp|Q14315-1|FLNC_HUMAN 18-21 Filamin-C OS=Homo sapiens OX=9606 GN=FLNC PE=1 SV=3	20	42.6	51.729	7.2108	4.77645e-07	2.98869e-05	8.11518	7.19349	7.33233	6.50417	6.90882	2567900000	544490000000	1580800000	197880000000	2057700000	304360000000	3358700000	342460000000	3567300000	592590000000	31.2579	38.9861	30.558	37.5258	30.9384	38.147	31.6453	38.3171	31.7322	39.1082	29.8453	32.2026	32.4511	31.6101	30.7741	37.9605	39.3961	39.7834	38.1143	37.6829
Q9Z2Z6	Q9Z2Z6	Mitochondrial carnitine/acylcarnitine carrier protein	Slc25a20	sp|Q9Z2Z6|MCAT_MOUSE Mitochondrial carnitine/acylcarnitine carrier protein OS=Mus musculus OX=10090 GN=Slc25a20 PE=1 SV=1	7	24.3	33.026	9.5583	4.09922e-07	2.98869e-05	11.1019	10.5645	7.14019	10.5496	8.43535		359840000		23015000		14072000		57560000		142790000		28.4228		24.4561		23.7463		25.7786		27.0893	16.2953	15.7618	18.2426	15.0261	17.2286	27.3972	26.3263	25.3827	25.5757	25.664
P43277	P43277	Histone H1,3	Hist1h1d	sp|P43277|H13_MOUSE Histone H1,3 OS=Mus musculus OX=10090 GN=H1-3 PE=1 SV=2	3	9.5	22.099	-7.75603	7.24912e-07	3.5279e-05	-6.78265	-8.1309	-9.56409	-6.74845	-7.55407	2065300000	14345000	111440000		119160000	144480	1377200000	14388000	1285600000	9457100	30.9437	23.774	26.7317		26.8283	17.1405	30.3591	23.7784	30.2598	23.173	29.5311	28.3763	28.341	30.324	29.3017	22.7484	20.2454	18.7769	23.5755	21.7476
Q69Z38;A0A087WQ01	Q69Z38	Pseudopodium-enriched atypical kinase 1	Peak1	sp|Q69Z38|PEAK1_MOUSE Inactive tyrosine-protein kinase PEAK1 OS=Mus musculus OX=10090 GN=Peak1 PE=1 SV=4	59	40.9	191.09	9.14397	7.05932e-07	3.5279e-05	6.3474	8.88856	9.3101	11.019	10.1549	8299600	516790000		23492000		27031000		420610000		652000000	22.9846	28.945		24.4857		24.6881		28.6479		29.2803	21.572	17.4673	17.0144	17.4261	17.7001	27.9194	26.3559	26.3245	28.4451	27.855
G3UZM1;Q69ZK6;A0A0A0MQ98	G3UZM1;Q69ZK6;A0A0A0MQ98	Probable JmjC domain-containing histone demethylation protein 2C	Jmjd1c	tr|G3UZM1|G3UZM1_MOUSE Probable JmjC domain-containing histone demethylation protein 2C OS=Mus musculus OX=10090 GN=Jmjd1c PE=1 SV=1;sp|Q69ZK6|JHD2C_MOUSE Probable JmjC domain-containing histone demethylation protein 2C OS=Mus musculus OX=10090 GN=Jmjd1c P	19	9.1	281.59	7.13384	8.19557e-07	3.58966e-05	8.45222	7.59875	6.63246	6.48798	6.49779		35529000		11433000		8012600		67943000		110270000		25.0825		23.4467		22.9338		26.0178		26.7165	15.6047	17.7182	17.9378	19.327	18.7933	24.0569	25.3169	24.5703	25.815	25.2911
Q62073;A2AP93;Q923A8;A2AP92	Q62073;A2AP93;Q923A8;A2AP92	Mitogen-activated protein kinase kinase kinase 7	Map3k7	sp|Q62073|M3K7_MOUSE Mitogen-activated protein kinase kinase kinase 7 OS=Mus musculus OX=10090 GN=Map3k7 PE=1 SV=1;tr|A2AP93|A2AP93_MOUSE Mitogen-activated protein kinase kinase kinase 7 OS=Mus musculus OX=10090 GN=Map3k7 PE=1 SV=1;tr|Q923A8|Q923A8_MOUSE M	9	23.1	64.227	7.05214	1.37313e-06	5.46755e-05	6.08351	7.24133	6.04224	7.20479	8.68883		66177000		8405900		10051000	198480	32890000		95257000		25.9798		23.003		23.2608	17.5986	24.9711		26.5053	18.8707	17.6319	18.855	17.5635	16.3912	24.9542	24.8732	24.8973	24.7683	25.08
A2AKH9;Q80TF6	A2AKH9;Q80TF6	StAR-related lipid transfer protein 9	Stard9	tr|A2AKH9|A2AKH9_MOUSE Kinesin-like protein OS=Mus musculus OX=10090 GN=Stard9 PE=1 SV=3;sp|Q80TF6|STAR9_MOUSE StAR-related lipid transfer protein 9 OS=Mus musculus OX=10090 GN=Stard9 PE=1 SV=2	1	2.2	49.507	8.3882	1.83737e-06	6.7064e-05	8.78016	6.75567	6.25213	10.6968	9.45626				11620000		6092000		101520000		144490000				23.4701		22.5385		26.5972		27.1064	16.161	18.5847	17.9228	15.6976	16.2248	24.9412	25.3403	24.1749	26.3944	25.6811
Q8BFV2	Q8BFV2	PCI domain-containing protein 2	Pcid2	sp|Q8BFV2|PCID2_MOUSE PCI domain-containing protein 2 OS=Mus musculus OX=10090 GN=Pcid2 PE=1 SV=1	1	3	46.132	7.45886	2.01785e-06	6.79862e-05	9.91037	7.38783	6.83869	7.19218	5.9652		32385000				3209100		16844000		34681000		24.9488				21.6137		24.0057		25.0476	14.0129	16.1922	16.4115	16.6107	17.6571	23.9232	23.5801	23.2502	23.8029	23.6223
E0CXA9;Q6PEB6;E0CX17;G8JL35;E0CYJ0	E0CXA9;Q6PEB6	MOB-like protein phocein	Mob4	tr|E0CXA9|E0CXA9_MOUSE MOB-like protein phocein OS=Mus musculus OX=10090 GN=Mob4 PE=1 SV=1;sp|Q6PEB6|PHOCN_MOUSE MOB-like protein phocein OS=Mus musculus OX=10090 GN=Mob4 PE=1 SV=1	5	27.9	23.513	6.87693	2.3774e-06	6.94003e-05	5.12847	6.01526	7.94877	7.79868	7.49348		26291000		3944300		15006000		31093000		59151000		24.6481		21.9113		23.839		24.8901		25.8179	18.494	17.7663	17.5267	16.8886	16.8991	23.6225	23.7816	25.4755	24.6872	24.3926
P62137	P62137	Serine/threonine-protein phosphatase PP1-alpha catalytic subunit	Ppp1ca	sp|P62137|PP1A_MOUSE Serine/threonine-protein phosphatase PP1-alpha catalytic subunit OS=Mus musculus OX=10090 GN=Ppp1ca PE=1 SV=1	5	14.5	37.54	8.16005	2.53517e-06	6.94003e-05	9.53852	8.12897	5.93685	10.497	6.69895		147210000		8772400		8752300		98048000		90299000		27.1333		23.0645		23.0612		26.547		26.4282	16.5692	16.8058	18.7608	15.8472	18.3039	26.1077	24.9348	24.6977	26.3441	25.0029
Q80X73	Q80X73	Protein pelota homolog	Pelo	sp|Q80X73|PELO_MOUSE Protein pelota homolog OS=Mus musculus OX=10090 GN=Pelo PE=1 SV=3	6	19.5	43.349	6.8095	2.29241e-06	6.94003e-05	5.04809	6.55193	6.62631	7.83105	7.9901		11799000		11546000		14339000		34299000		57702000		23.4922		23.4609		23.7734		25.0317		25.7821	17.4185	18.7792	18.7836	16.9978	16.3667	22.4666	25.3311	25.4099	24.8288	24.3568
A0A087WR45;Q3UKG2	A0A087WR45;Q3UKG2		Prob1	tr|A0A087WR45|A0A087WR45_MOUSE Proline-rich basic protein 1 OS=Mus musculus OX=10090 GN=Prob1 PE=1 SV=1;tr|Q3UKG2|Q3UKG2_MOUSE Proline-rich basic protein 1 (Fragment) OS=Mus musculus OX=10090 GN=Prob1 PE=1 SV=1	13	18	106.84	7.08563	3.21239e-06	7.81681e-05	5.28026	8.92621	6.00563	8.12213	7.09391		11838000		6877000		10683000		32883000		77626000		23.4969		22.7133		23.3488		24.9708		26.21	17.1911	15.6574	18.9796	16.6459	17.6908	22.4713	24.5836	24.9852	24.768	24.7847
O70250;Q9DBJ1	O70250;Q9DBJ1	Phosphoglycerate mutase 2;Phosphoglycerate mutase 1	Pgam2;Pgam1	sp|O70250|PGAM2_MOUSE Phosphoglycerate mutase 2 OS=Mus musculus OX=10090 GN=Pgam2 PE=1 SV=3;sp|Q9DBJ1|PGAM1_MOUSE Phosphoglycerate mutase 1 OS=Mus musculus OX=10090 GN=Pgam1 PE=1 SV=3	1	4.3	28.827	6.54907	3.0368e-06	7.81681e-05	8.58066	6.13816	6.12549	5.59785	6.30322		59616000				12921000		21113000		82737000		25.8292				23.6232		24.3316		26.302	16.2229	19.0657	19.1342	18.5309	18.5735	24.8036	25.2038	25.2596	24.1288	24.8767
Q99LF4	Q99LF4	tRNA-splicing ligase RtcB homolog	Rtcb	sp|Q99LF4|RTCB_MOUSE RNA-splicing ligase RtcB homolog OS=Mus musculus OX=10090 GN=Rtcb PE=1 SV=1	28	55.6	55.249	-6.14443	4.09852e-06	9.44816e-05	-6.00767	-6.01472	-7.55704	-4.63439	-6.50834	981970000	11671000	4874300000	64472000	3376700000	16457000	2767600000	125170000	10823000000	164360000	29.8711	23.4764	32.1825	25.9422	31.653	23.9722	31.366	26.8993	33.3334	27.2923	28.4585	33.8271	33.1657	31.3309	32.3753	22.4508	27.8124	25.6086	26.6965	25.8669
Q8K1N4;Q8K1N4-2;A0A2R8W6M8;A0A2R8W6T4;A0A2R8VJN7;A0A2R8VJY7	Q8K1N4;Q8K1N4-2	Spermatogenesis-associated serine-rich protein 2	Spats2	sp|Q8K1N4|SPAS2_MOUSE Spermatogenesis-associated serine-rich protein 2 OS=Mus musculus OX=10090 GN=Spats2 PE=1 SV=1;sp|Q8K1N4-2|SPAS2_MOUSE Isoform 2 of Spermatogenesis-associated serine-rich protein 2 OS=Mus musculus OX=10090 GN=Spats2	32	63.9	58.955	-6.74347	4.48872e-06	9.83031e-05	-5.90847	-4.59812	-7.92592	-7.34814	-7.9367	370740000	4720000	1168900000	41274000	1115100000	4208500	1130200000	7791700	3886600000	21930000	28.4658	22.1704	30.1225	25.2987	30.0545	22.0049	30.0739	22.8935	31.8559	24.3864	27.0532	31.7671	31.5672	30.0388	30.8978	21.1448	27.169	23.6413	22.6907	22.9611
Q059P4;Q9CS72;A0A5F8MPD6;G3UZB6	Q059P4;Q9CS72;A0A5F8MPD6	Filamin-A-interacting protein 1	Filip1	tr|Q059P4|Q059P4_MOUSE Filamin-A-interacting protein 1 OS=Mus musculus OX=10090 GN=Filip1 PE=1 SV=1;sp|Q9CS72|FLIP1_MOUSE Filamin-A-interacting protein 1 OS=Mus musculus OX=10090 GN=Filip1 PE=1 SV=2;tr|A0A5F8MPD6|A0A5F8MPD6_MOUSE Filamin-A-interacting prot	55	48.8	137.91	9.09442	6.06514e-06	0.000126502	11.1044	10.5669	5.50347	11.3815	6.9158	517350	871060000		82837000	2716200	113090000		283410000	4488700	749270000	18.9808	29.6982		26.3038	21.3732	26.7529		28.0783	22.0979	29.4809	17.5682	17.6071	22.8859	16.494	21.1398	28.6726	28.174	28.3893	27.8755	28.0556
P19253;A0A1B0GS68;A0A1B0GSQ6;A0A1B0GTA1;A0A1B0GSB2;A0A1B0GQW6;A0A1B0GSC2;A0A1B0GSF0;A0A1B0GRH1;A0A1B0GSL5;A0A1B0GT00;A0A1B0GSJ2	P19253;A0A1B0GS68;A0A1B0GSQ6;A0A1B0GTA1;A0A1B0GSB2	60S ribosomal protein L13a	Rpl13a	sp|P19253|RL13A_MOUSE 60S ribosomal protein L13a OS=Mus musculus OX=10090 GN=Rpl13a PE=1 SV=4;tr|A0A1B0GS68|A0A1B0GS68_MOUSE Predicted gene 45713 OS=Mus musculus OX=10090 GN=Gm45713 PE=2 SV=1;tr|A0A1B0GSQ6|A0A1B0GSQ6_MOUSE 60S ribosomal protein L13a (Fragm	11	40.9	23.464	-5.21968	7.80461e-06	0.000155383	-4.9015	-5.43231	-4.39575	-6.1604	-5.20843	1275700000	32640000	179810000	3561200	25451000	1109700	662870000	10410000	806570000	30158000	30.2486	24.9601	27.4219	21.7639	24.6012	20.0817	29.3042	23.3115	29.5872	24.846	28.836	29.0665	26.1139	29.269	28.6291	23.9345	23.6342	21.7182	23.1086	23.4207
G3X9V2;E9Q8Z6;E9Q8Z8;P30999;E9Q986;D3Z7H6;E9Q907;E9Q905;E9Q8Z4;E9Q8Z9;D3Z2H2;E9Q901;E9Q904;D3Z2H7	G3X9V2;E9Q8Z6;E9Q8Z8;P30999;E9Q986;D3Z7H6;E9Q907;E9Q905;E9Q8Z4;E9Q8Z9;D3Z2H2;E9Q901;E9Q904	Catenin delta-1	Ctnnd1	tr|G3X9V2|G3X9V2_MOUSE Catenin delta-1 OS=Mus musculus OX=10090 GN=Ctnnd1 PE=1 SV=1;tr|E9Q8Z6|E9Q8Z6_MOUSE Catenin delta-1 OS=Mus musculus OX=10090 GN=Ctnnd1 PE=1 SV=1;tr|E9Q8Z8|E9Q8Z8_MOUSE Catenin delta-1 OS=Mus musculus OX=10090 GN=Ctnnd1 PE=1 SV=1;sp|P	1	1.3	104.1	6.34154	8.81736e-06	0.000160917	5.22373	7.69425	4.55667	6.1346	8.09844	3955800	113040000	75632	13396000	223280	4822800		20849000		58802000	21.9155	26.7523	16.2067	23.6753	17.7685	22.2014		24.3135		25.8094	20.5029	17.8513	19.2812	17.976	16.2856	25.7267	25.5455	23.8379	24.1106	24.384
Q6P5B5;Q9WVR4	Q6P5B5;Q9WVR4	Fragile X mental retardation syndrome-related protein 2	Fxr2	tr|Q6P5B5|Q6P5B5_MOUSE Fragile X mental retardation syndrome-related protein 2 OS=Mus musculus OX=10090 GN=Fxr2 PE=1 SV=1;sp|Q9WVR4|FXR2_MOUSE Fragile X mental retardation syndrome-related protein 2 OS=Mus musculus OX=10090 GN=Fxr2 PE=1 SV=1	19	38.3	74.252	-5.35785	8.59862e-06	0.000160917	-5.05756	-6.78368	-5.08346	-4.53608	-5.32845	160700000	3690100	64878000	503590	25830000		61727000	2988600	240780000	8284200	27.2598	21.8152	25.9512	18.9419	24.6225		25.8794	21.511	27.8431	22.9819	25.8472	27.5958	26.1352	25.8443	26.885	20.7896	20.8121	21.0518	21.3082	21.5566
A2AF81;F6S1R2;Q8N9S3-3;Q8N9S3;A2AF82;Q8N9S3-2	A2AF81;F6S1R2;Q8N9S3-3;Q8N9S3;A2AF82;Q8N9S3-2	Activator of 90 kDa heat shock protein ATPase homolog 2	Ahsa2	tr|A2AF81|A2AF81_MOUSE Activator of 90 kDa heat shock protein ATPase homolog 2 (Fragment) OS=Mus musculus OX=10090 GN=Ahsa2 PE=1 SV=1;tr|F6S1R2|F6S1R2_MOUSE Activator of 90 kDa heat shock protein ATPase homolog 2 (Fragment) OS=Mus musculus OX=10090 GN=Ahsa	2	12.5	22.402	4.80258	1.14017e-05	0.000166465	4.80962	4.71869	4.27346	5.41605	4.79506		14279000				2146800		5828000		5535200		23.7674				21.0338		22.4746		22.4002	17.9322	17.9766	18.3967	16.8557	16.1798	22.7418	22.6953	22.6702	22.2717	20.9749
A2AS45;Q68FH0-2;Q68FH0;A2AS44;A2AS47;Q68FH0-3;V9GXG7	A2AS45;Q68FH0-2;Q68FH0;A2AS44	Plakophilin-4	Pkp4	tr|A2AS45|A2AS45_MOUSE Plakophilin-4 OS=Mus musculus OX=10090 GN=Pkp4 PE=1 SV=1;sp|Q68FH0-2|PKP4_MOUSE Isoform 2 of Plakophilin-4 OS=Mus musculus OX=10090 GN=Pkp4;sp|Q68FH0|PKP4_MOUSE Plakophilin-4 OS=Mus musculus OX=10090 GN=Pkp4 PE=1 SV=1;tr|A2AS44|A2AS4	11	14.6	128.53	6.06867	1.07449e-05	0.000166465	7.16193	4.06663	5.19361	7.65581	6.26535		41179000		1649700				11032000		20937000		25.2954		20.6538				23.3952		24.3196	17.1079	18.4574	17.8976	15.5365	16.6289	24.2698	22.524	23.0912	23.1924	22.8942
E0CYM1;E0CYH7;Q6P6L0-3;Q6P6L0	E0CYM1;E0CYH7;Q6P6L0-3;Q6P6L0	Filamin A-interacting protein 1-like	Filip1l	tr|E0CYM1|E0CYM1_MOUSE Filamin A-interacting protein 1-like OS=Mus musculus OX=10090 GN=Filip1l PE=1 SV=1;tr|E0CYH7|E0CYH7_MOUSE Filamin A-interacting protein 1-like OS=Mus musculus OX=10090 GN=Filip1l PE=1 SV=1;sp|Q6P6L0-3|FIL1L_MOUSE Isoform 3 of Filamin	61	63.7	101.92	7.47129	1.11095e-05	0.000166465	3.74422	8.70618	9.00972	8.8655	7.03084	135690000	1390500000		683430000	937120	443350000	2405300	1260200000	12673000	2291000000	27.0157	30.373		29.3482	19.8379	28.7239	21.1978	30.231	23.5953	31.0933	25.6031	22.5123	21.3506	21.1627	22.6372	29.3474	31.2184	30.3603	30.0282	29.668
E9QAT4-2;E9QAT4;F7BPW6	E9QAT4-2;E9QAT4		Sec16a	sp|E9QAT4-2|SC16A_MOUSE Isoform 2 of Protein transport protein Sec16A OS=Mus musculus OX=10090 GN=Sec16a;sp|E9QAT4|SC16A_MOUSE Protein transport protein Sec16A OS=Mus musculus OX=10090 GN=Sec16a PE=1 SV=1	17	9.9	256.47	5.46857	1.11999e-05	0.000166465	6.18532	5.5434	3.93698	6.70815	4.96903		22233000		3705700	393020	5524800		26709000	1633100	70712000		24.4062		21.8213	18.5842	22.3975		24.6708	20.6392	26.0755	17.1953	18.1481	20.0969	17.7598	19.6811	23.3806	23.6915	24.0339	24.468	24.6501
P15864;I7HFT9;Q07133	P15864	Histone H1,2	Hist1h1c	sp|P15864|H12_MOUSE Histone H1,2 OS=Mus musculus OX=10090 GN=H1-2 PE=1 SV=2	3	9.9	21.266	-5.95944	9.57372e-06	0.000166465	-8.18829	-5.31728	-4.63295	-5.8624	-5.79627	551290000	1445300	65889000		62653000	2317600	490660000	9473500	610520000	15188000	29.0382	20.4629	25.9735		25.9009	21.1442	28.8701	23.1755	29.1855	23.8564	27.6256	27.6181	27.4136	28.835	28.2274	19.4373	22.3008	22.7806	22.9726	22.4311
P70402	P70402	Myosin-binding protein H	Mybph	sp|P70402|MYBPH_MOUSE Myosin-binding protein H OS=Mus musculus OX=10090 GN=Mybph PE=2 SV=2	18	52.2	52.641	6.09858	1.0983e-05	0.000166465	8.40405	5.42974	5.57138	4.49459	6.59316	3261600	844890000	1688300	62235000	1418100	61889000	5825400	147510000	5054300	674610000	21.6371	29.6542	20.6871	25.8912	20.4355	25.8832	22.4739	27.1362	22.2691	29.3295	20.2245	22.3317	21.9482	22.4388	21.311	28.6286	27.7614	27.5196	26.9334	27.9041
Q80VB6;Q9JLM8-2;A8IP62	Q80VB6;Q9JLM8-2	Serine/threonine-protein kinase DCLK1	Dclk1	tr|Q80VB6|Q80VB6_MOUSE Dclk1 protein OS=Mus musculus OX=10090 GN=Dclk1 PE=1 SV=1;sp|Q9JLM8-2|DCLK1_MOUSE Isoform 2 of Serine/threonine-protein kinase DCLK1 OS=Mus musculus OX=10090 GN=Dclk1	2	5.5	40.38	7.76443	1.26172e-05	0.000178269	8.43785	7.06725	9.91183	3.88417	9.52105		118240000		21905000		42053000	8296200	137600000		162490000		26.8171		24.3848		25.3257	22.984	27.0359		27.2758	17.3537	19.1877	17.0503	22.9489	16.3294	25.7915	26.255	26.9621	26.8331	25.8504
A2AQD6;A2AQD5;Q922B9;Q922B9-3;Q922B9-2	A2AQD6;A2AQD5;Q922B9;Q922B9-3	Sperm-specific antigen 2 homolog	Ssfa2	tr|A2AQD6|A2AQD6_MOUSE Protein ITPRID2 OS=Mus musculus OX=10090 GN=Itprid2 PE=1 SV=1;tr|A2AQD5|A2AQD5_MOUSE Protein ITPRID2 OS=Mus musculus OX=10090 GN=Itprid2 PE=1 SV=1;sp|Q922B9|ITPI2_MOUSE Protein ITPRID2 OS=Mus musculus OX=10090 GN=Itprid2 PE=1 SV=3;sp	14	14.9	133.46	6.03585	1.33038e-05	0.000182095	5.82588	3.80033	6.21968	6.2139	8.11945		20093000		2358000		5703900		18677000		76720000		24.2602		21.1691		22.4435		24.1548		26.1931	17.4087	19.239	17.8603	17.738	16.6483	23.2346	23.0394	24.0799	23.9519	24.7678
O09110;O09110-2;A0A0R4J1Q6	O09110;O09110-2	Dual specificity mitogen-activated protein kinase kinase 3	Map2k3	sp|O09110|MP2K3_MOUSE Dual specificity mitogen-activated protein kinase kinase 3 OS=Mus musculus OX=10090 GN=Map2k3 PE=1 SV=2;sp|O09110-2|MP2K3_MOUSE Isoform 1 of Dual specificity mitogen-activated protein kinase kinase 3 OS=Mus musculus OX=10090 GN=Map2k3	3	11.8	39.296	5.06502	1.42235e-05	0.000183232	5.99876	4.05946	4.71849	5.96993	4.57847		14363000		1213600		932030		3156400		12096000		23.7759		20.2109		19.83		21.5898		23.528	16.7515	18.0216	16.7479	15.4171	17.5242	22.7503	22.0811	21.4664	21.387	22.1027
P14148;F6XI62	P14148;F6XI62	60S ribosomal protein L7	Rpl7	sp|P14148|RL7_MOUSE 60S ribosomal protein L7 OS=Mus musculus OX=10090 GN=Rpl7 PE=1 SV=2;tr|F6XI62|F6XI62_MOUSE 60S ribosomal protein L7 (Fragment) OS=Mus musculus OX=10090 GN=Rpl7 PE=1 SV=1	19	45.9	31.419	-4.95261	1.41474e-05	0.000183232	-5.80408	-5.49779	-5.14817	-4.19755	-4.11547	2055500000	28133000	287190000	5435500	263510000	6820200	1045900000	64031000	2262600000	180460000	30.9368	24.7458	28.0974	22.374	27.9733	22.7014	29.9621	25.9323	31.0753	27.4271	29.5242	29.742	29.486	29.927	30.1172	23.7202	24.2442	24.3378	25.7294	26.0018
Q6PAR0;Q6PAR0-2;Q6PAR0-3	Q6PAR0;Q6PAR0-2	Kelch domain-containing protein 10	Klhdc10	sp|Q6PAR0|KLD10_MOUSE Kelch domain-containing protein 10 OS=Mus musculus OX=10090 GN=Klhdc10 PE=1 SV=1;sp|Q6PAR0-2|KLD10_MOUSE Isoform 2 of Kelch domain-containing protein 10 OS=Mus musculus OX=10090 GN=Klhdc10	3	8.4	49.011	5.26854	1.6893e-05	0.000211404	5.84591	4.47137	3.75241	5.70951	6.56349				2165000		2274400		12256000		20150000				21.0459		21.1171		23.547		24.2643	17.0089	18.4448	19.0011	17.6346	16.2754	22.8548	22.9162	22.7535	23.3441	22.8389
P29341;Q9D4E6;A0A2I3BR37;F6ZAX1;A2A5N3;Q8C7D3	P29341	Polyadenylate-binding protein 1	Pabpc1	sp|P29341|PABP1_MOUSE Polyadenylate-binding protein 1 OS=Mus musculus OX=10090 GN=Pabpc1 PE=1 SV=2	22	48.9	70.67	-4.67213	1.79008e-05	0.000211907	-5.3889	-5.25918	-4.36532	-4.25466	-4.09259	1194200000	21795000	602540000	13455000	438730000	19537000	620360000	36505000	2300300000	186400000	30.1534	24.3775	29.1665	23.6816	28.7088	24.2197	29.2085	25.1216	31.0992	27.4738	28.7408	30.811	30.2215	29.1734	30.1411	23.3519	25.5519	25.8561	24.9188	26.0485
Q69ZX8	Q69ZX8	Actin-binding LIM protein 3	Ablim3	sp|Q69ZX8|ABLM3_MOUSE Actin-binding LIM protein 3 OS=Mus musculus OX=10090 GN=Ablim3 PE=1 SV=2	19	32.4	77.63	7.69808	1.76204e-05	0.000211907	6.07087	9.89953	11.0112	6.03633	5.47242	13642000	701280000		99218000		158890000	3153400	232480000	5754300	353190000	23.7016	29.3854		26.5641		27.2435	21.5885	27.7925	22.4562	28.3959	22.2889	18.5348	17.8686	21.5534	21.4981	28.3598	28.4343	28.8799	27.5897	26.9705
Q04750;Q8R4U6	Q04750	DNA topoisomerase 1	Top1	sp|Q04750|TOP1_MOUSE DNA topoisomerase 1 OS=Mus musculus OX=10090 GN=Top1 PE=1 SV=2	28	34.8	90.875	-6.35171	2.00768e-05	0.000231412	-8.21332	-4.12275	-4.92017	-6.14527	-8.35704	1289500000	3322500	60922000	2990700	71902000	2179600	202010000	3205900	416310000	1755300	30.2642	21.6638	25.8605	21.5121	26.0995	21.0556	27.5899	21.6123	28.6331	20.7433	28.8516	27.505	27.6122	27.5547	27.675	20.6382	23.3823	22.6921	21.4095	19.3179
Q80WJ7;F6QHD1;F6ZSG0;F6QFT1;F6ZQL0;E9PUX0;A0A2I3BRF4	Q80WJ7;F6QHD1;F6ZSG0;F6QFT1	Protein LYRIC	Mtdh	sp|Q80WJ7|LYRIC_MOUSE Protein LYRIC OS=Mus musculus OX=10090 GN=Mtdh PE=1 SV=1;tr|F6QHD1|F6QHD1_MOUSE Protein LYRIC (Fragment) OS=Mus musculus OX=10090 GN=Mtdh PE=1 SV=2;tr|F6ZSG0|F6ZSG0_MOUSE Protein LYRIC (Fragment) OS=Mus musculus OX=10090 GN=Mtdh PE=1	30	57.5	63.845	-5.01307	2.16533e-05	0.000243183	-5.2384	-4.54944	-4.40913	-4.1141	-6.75429	998500000	20227000	146310000	5343500	144300000	6233600	231090000	14990000	884360000	11325000	29.8952	24.2698	27.1245	22.3494	27.1045	22.5716	27.7839	23.8375	29.7201	23.433	28.4826	28.769	28.6172	27.7488	28.762	23.2442	24.2196	24.2081	23.6347	22.0077
Q60749;A0A087WSL3;A0A087WR32;Q9WU01-2;Q9WU01;A0A2R8VJR4;Q9R226	Q60749	KH domain-containing, RNA-binding, signal transduction-associated protein 1	Khdrbs1	sp|Q60749|KHDR1_MOUSE KH domain-containing, RNA-binding, signal transduction-associated protein 1 OS=Mus musculus OX=10090 GN=Khdrbs1 PE=1 SV=2	13	36.3	48.37	-5.58469	2.35062e-05	0.000257393	-3.4499	-6.9035	-5.34994	-5.05149	-7.16859	57559000	4028000	145280000		66388000	1494000	260040000	8808000	562050000	5400900	25.7785	21.9416	27.1143		25.9844	20.5107	27.9542	23.0704	29.0661	22.3648	24.3659	28.7588	27.4971	27.919	28.108	20.916	21.8553	22.1472	22.8675	20.9394
Q99NH2;G3XA13;A5D6P2;B7ZNY3;E0CXL4;F6S7Z1;E0CY24;E0CZ83;Q99NH2-2;E0CZE2;Q99NH2-4;A0A0R4J1Y4;E0CXR8;E0CX45;F6TSJ9;F6UGU7;E9PYJ2;Q99NH2-3;Q99NH2-5;Q4JJC0;F6URI7;F6TB42;F6T4Y3;E0CXD3;E0CYB6	Q99NH2;G3XA13;A5D6P2;B7ZNY3;E0CXL4;F6S7Z1;E0CY24;E0CZ83;Q99NH2-2;E0CZE2;Q99NH2-4;A0A0R4J1Y4;E0CXR8;E0CX45;F6TSJ9;F6UGU7;E9PYJ2;Q99NH2-3;Q99NH2-5	Partitioning defective 3 homolog	Pard3	sp|Q99NH2|PARD3_MOUSE Partitioning defective 3 homolog OS=Mus musculus OX=10090 GN=Pard3 PE=1 SV=2;tr|G3XA13|G3XA13_MOUSE Partitioning defective 3 homolog OS=Mus musculus OX=10090 GN=Pard3 PE=1 SV=1;tr|A5D6P2|A5D6P2_MOUSE Par-3 (Partitioning defective 3) h	52	40.5	149.07	6.95743	2.60153e-05	0.000264993	4.94137	9.66157	9.21381	4.62484	6.34553	10445000	245420000		43930000		26101000	7145400	198030000	5158200	579890000	23.3163	27.8707		25.3887		24.6376	22.7686	27.5611	22.2984	29.1112	21.9037	17.5974	17.0602	22.7335	21.3403	26.8451	27.2589	26.274	27.3583	27.6859
P43275	P43275	Histone H1,1	Hist1h1a	sp|P43275|H11_MOUSE Histone H1,1 OS=Mus musculus OX=10090 GN=H1-1 PE=1 SV=2	9	38.5	21.785	-6.51931	2.55056e-05	0.000264993	-4.29134	-8.00099	-9.37159	-5.07402	-5.85861	904490000	35325000	141180000		111060000	153880	1042400000	34761000	1184800000	28228000	29.7525	25.0742	27.073		26.7268	17.2314	29.9573	25.051	30.142	24.7506	28.3399	28.7175	28.2395	29.9221	29.1839	24.0486	20.7165	18.8679	24.8481	23.3253
Q91VR5;A0A1Y7VM48	Q91VR5	ATP-dependent RNA helicase DDX1	Ddx1	sp|Q91VR5|DDX1_MOUSE ATP-dependent RNA helicase DDX1 OS=Mus musculus OX=10090 GN=Ddx1 PE=1 SV=1	56	68.9	82.499	-5.48039	2.53949e-05	0.000264993	-3.46642	-6.85049	-6.78915	-4.48631	-5.80956	609740000	42184000	5065300000	37538000	2632300000	21845000	2029500000	101710000	11129000000	274320000	29.1836	25.3302	32.238	25.1618	31.2937	24.3808	30.9185	26.5999	33.3736	28.0313	27.771	33.8826	32.8064	30.8834	32.4155	24.3046	27.0321	26.0172	26.397	26.6059
O54784;A0A1W2P6K3;A0A1W2P6J6;A0A1W2P730	O54784;A0A1W2P6K3;A0A1W2P6J6	Death-associated protein kinase 3	Dapk3	sp|O54784|DAPK3_MOUSE Death-associated protein kinase 3 OS=Mus musculus OX=10090 GN=Dapk3 PE=1 SV=1;tr|A0A1W2P6K3|A0A1W2P6K3_MOUSE Death-associated protein kinase 3 (Fragment) OS=Mus musculus OX=10090 GN=Dapk3 PE=1 SV=1;tr|A0A1W2P6J6|A0A1W2P6J6_MOUSE Death	4	12.3	51.421	6.22328	2.75015e-05	0.000272923	7.75448	7.89628	7.29378	4.39701	3.77486		28720000		12799000		21215000	3041400	71977000	3950400	74755000		24.7756		23.6095		24.3386	21.5363	26.101	21.9136	26.1557	15.9955	17.5835	18.6812	21.5012	20.9555	23.75	25.4798	25.975	25.8982	24.7303
P63087;P63087-2;A0A0G2JGC1;A0A0G2JFF1	P63087;P63087-2;A0A0G2JGC1;A0A0G2JFF1	Serine/threonine-protein phosphatase PP1-gamma catalytic subunit	Ppp1cc	sp|P63087|PP1G_MOUSE Serine/threonine-protein phosphatase PP1-gamma catalytic subunit OS=Mus musculus OX=10090 GN=Ppp1cc PE=1 SV=1;sp|P63087-2|PP1G_MOUSE Isoform 2 of Serine/threonine-protein phosphatase PP1-gamma catalytic subunit OS=Mus musculus OX=10090	2	7.4	36.983	5.96614	2.804e-05	0.000272923	7.36648	3.65271	4.62739	6.14648	8.03764				1911600		3438200		15654000		69781000				20.8663		21.7132		23.9		26.0563	16.4963	19.0839	18.7223	17.5507	16.5934	23.8628	22.7366	23.3496	23.6972	24.631
P62754	P62754	40S ribosomal protein S6	Rps6	sp|P62754|RS6_MOUSE 40S ribosomal protein S6 OS=Mus musculus OX=10090 GN=Rps6 PE=1 SV=1	16	47.8	28.68	-4.54378	2.89986e-05	0.000276117	-5.7475	-3.57907	-4.57963	-4.30017	-4.51253	2726900000	38815000	162790000	11649000	184690000	7089100	919930000	52452000	1963400000	118920000	31.3446	25.2101	27.2784	23.4737	27.4605	22.7572	29.7769	25.6445	30.8707	26.8254	29.932	28.923	28.9732	29.7418	29.9126	24.1845	25.3439	24.3936	25.4417	25.4001
P14206;A0A1L1SUK3;A0A1L1SRW0	P14206;A0A1L1SUK3	40S ribosomal protein SA	Rpsa	sp|P14206|RSSA_MOUSE 40S ribosomal protein SA OS=Mus musculus OX=10090 GN=Rpsa PE=1 SV=4;tr|A0A1L1SUK3|A0A1L1SUK3_MOUSE 40S ribosomal protein SA OS=Mus musculus OX=10090 GN=Rpsa PE=1 SV=1	3	15.6	32.838	5.14374	3.31757e-05	0.00030917	4.60255	3.19412	6.89164	5.33735	5.69302		5534700	2698600	21122000		9530600		11415000		13075000		22.4001	21.3638	24.3322		23.1841		23.4444		23.6403	16.7719	23.0083	17.9289	17.9042	16.522	21.3745	26.2025	24.8206	23.2416	22.215
Q5SVD0	Q5SVD0	Filamin-interacting protein FAM101B	Fam101b	sp|Q5SVD0|RFLB_MOUSE Refilin-B OS=Mus musculus OX=10090 GN=Rflnb PE=1 SV=1	2	21.8	23.379	5.27155	3.45442e-05	0.000315216	6.56055	6.85876	3.23991	5.04766	4.65087		13709000				2156100		15089000		20779000		23.7086				21.04		23.847		24.3086	16.1225	15.9946	19.4365	18.5965	18.2324	22.683	22.8533	22.6764	23.6442	22.8833
D3YU08	D3YU08		Synpo2l	tr|D3YU08|D3YU08_MOUSE Synaptopodin 2-like protein OS=Mus musculus OX=10090 GN=Synpo2l PE=1 SV=1	3	5.2	79.127	5.71917	3.79637e-05	0.000332562	5.86831	6.71361	8.05859	3.39701	4.55833	71541000	3195900000	7217400	647810000	2061800	504520000	142560000	1686900000	78045000	2542100000	26.0923	31.5736	22.783	29.271	20.9755	28.9103	27.087	30.6517	26.2178	31.2434	24.6797	24.4276	22.4882	27.0519	25.2597	30.548	31.1412	30.5468	30.4489	29.818
Q8C079;Q8C079-3;Q8C079-4;Q8C079-2;E9QN41;Q8C9H6-4;Q8C9H6-3;Q8C9H6	Q8C079;Q8C079-3;Q8C079-4;Q8C079-2	Striatin-interacting protein 1	Strip1	sp|Q8C079|STRP1_MOUSE Striatin-interacting protein 1 OS=Mus musculus OX=10090 GN=Strip1 PE=1 SV=2;sp|Q8C079-3|STRP1_MOUSE Isoform 3 of Striatin-interacting protein 1 OS=Mus musculus OX=10090 GN=Strip1;sp|Q8C079-4|STRP1_MOUSE Isoform 4 of Striatin-interacti	9	16.7	95.584	6.44708	3.75099e-05	0.000332562	3.02945	7.58264	5.89787	6.64718	9.07824	1312000	8192000		13641000		12252000		28372000		154810000	20.3233	22.9658		23.7014		23.5465		24.758		27.2059	18.9107	17.989	19.2851	17.9079	16.7023	21.9402	25.5717	25.1829	24.5551	25.7806
Q8R4U7;E9Q9L3;F6XG76	Q8R4U7	Leucine zipper protein 1	Luzp1	sp|Q8R4U7|LUZP1_MOUSE Leucine zipper protein 1 OS=Mus musculus OX=10090 GN=Luzp1 PE=1 SV=2	60	57.3	119.31	6.88019	3.87587e-05	0.000332869	9.48605	7.483	8.69459	3.34108	5.39622	2710500	1486400000	712180	108960000	258070	98135000	59228000	674190000	24931000	1451500000	21.3701	30.4692	19.4419	26.6992	17.9774	26.5483	25.8198	29.3286	24.5714	30.4349	19.9575	21.0864	19.4901	25.7847	23.6133	29.4436	28.5694	28.1847	29.1257	29.0096
B2RUJ2;B7ZNX6;Q80TH2-1;Q80TH2;Q80TH2-2	B2RUJ2;B7ZNX6;Q80TH2-1;Q80TH2;Q80TH2-2	Protein LAP2	Erbb2ip	tr|B2RUJ2|B2RUJ2_MOUSE Erbb2ip protein OS=Mus musculus OX=10090 GN=Erbin PE=1 SV=1;tr|B7ZNX6|B7ZNX6_MOUSE Erbb2ip protein OS=Mus musculus OX=10090 GN=Erbin PE=1 SV=1;sp|Q80TH2-1|ERBIN_MOUSE Isoform 1 of Erbin OS=Mus musculus OX=10090 GN=Erbin;sp|Q80TH2|ERB	10	10.7	145.09	4.64978	4.04582e-05	0.000334352	4.61579	2.8985	5.708	5.28742	4.73921		12327000		485180				7627800		14893000		23.5553		18.8882				22.8628		23.8281	17.9139	17.8599	16.1806	17.3726	17.6636	22.5297	20.7584	21.8886	22.66	22.4028
Q9D0E1-2;Q9D0E1;B8JK33;B8JK32;A0A3Q4EH91;F6W322;F7C9U3	Q9D0E1-2;Q9D0E1;B8JK33;B8JK32	Heterogeneous nuclear ribonucleoprotein M	Hnrnpm	sp|Q9D0E1-2|HNRPM_MOUSE Isoform 2 of Heterogeneous nuclear ribonucleoprotein M OS=Mus musculus OX=10090 GN=Hnrnpm;sp|Q9D0E1|HNRPM_MOUSE Heterogeneous nuclear ribonucleoprotein M OS=Mus musculus OX=10090 GN=Hnrnpm PE=1 SV=3;tr|B8JK33|B8JK33_MOUSE Heterogene	40	60.1	73.74	-4.28458	3.96964e-05	0.000334352	-3.59288	-5.3528	-4.18809	-3.82937	-4.45979	1079800000	68435000	458870000	9603000	349960000	17621000	744600000	58838000	1930800000	121300000	30.0081	26.0282	28.7735	23.1951	28.3826	24.0708	29.4719	25.8102	30.8466	26.854	28.5955	30.4181	29.8953	29.4368	29.8885	25.0026	25.0653	25.7072	25.6074	25.4287
G3X9Q6;Q8BWW4;A0A2R8VKL5;E9Q066;A0A2R8VHW8	G3X9Q6;Q8BWW4;A0A2R8VKL5;E9Q066	La-related protein 4	Larp4	tr|G3X9Q6|G3X9Q6_MOUSE La-related protein 4 OS=Mus musculus OX=10090 GN=Larp4 PE=1 SV=1;sp|Q8BWW4|LARP4_MOUSE La-related protein 4 OS=Mus musculus OX=10090 GN=Larp4 PE=1 SV=2;tr|A0A2R8VKL5|A0A2R8VKL5_MOUSE La-related protein 4 OS=Mus musculus OX=10090 GN=L	5	7	79.762	4.11803	4.32985e-05	0.000345579	4.01877	4.53503	4.06339	3.34714	4.62579	40436000	501230000	4600000	91203000	4816800	73912000	27767000	317400000	33324000	1137400000	25.2691	28.9009	22.1332	26.4426	22.1996	26.1393	24.7269	28.2417	24.9901	30.0831	23.8565	23.7778	23.7123	24.6917	24.032	27.8753	28.3128	27.7757	28.0389	28.6578
P35385	P35385	Heat shock protein beta-7	Hspb7	sp|P35385|HSPB7_MOUSE Heat shock protein beta-7 OS=Mus musculus OX=10090 GN=Hspb7 PE=1 SV=3	4	33.7	18.634	5.88478	4.45766e-05	0.000345579	9.06976	6.06576	4.0951	5.90569	4.2876		90951000		3235700		2862800				8285700		26.4386		21.6256		21.449				22.9822	16.3432	17.4301	18.9903	15.9224	17.2692	25.413	23.4959	23.0854	21.8281	21.5569
P62918	P62918	60S ribosomal protein L8	Rpl8	sp|P62918|RL8_MOUSE 60S ribosomal protein L8 OS=Mus musculus OX=10090 GN=Rpl8 PE=1 SV=2	6	30	28.024	-4.05396	4.48503e-05	0.000345579	-4.5752	-3.93076	-3.75501	-4.42055	-3.58825	1802900000	57836000	210350000	11796000	301690000	20509000	1221300000	64061000	1742000000	200230000	30.7477	25.7855	27.6482	23.4918	28.1685	24.2898	30.1858	25.9329	30.6981	27.5771	29.3351	29.2928	29.6812	30.1507	29.74	24.7599	25.362	25.9262	25.7301	26.1517
Q9CPQ3;A0A2R8VHJ4;A0A2R8VHM4	Q9CPQ3;A0A2R8VHJ4;A0A2R8VHM4	Mitochondrial import receptor subunit TOM22 homolog	Tomm22	sp|Q9CPQ3|TOM22_MOUSE Mitochondrial import receptor subunit TOM22 homolog OS=Mus musculus OX=10090 GN=Tomm22 PE=1 SV=3;tr|A0A2R8VHJ4|A0A2R8VHJ4_MOUSE Mitochondrial import receptor subunit TOM22 homolog OS=Mus musculus OX=10090 GN=Tomm22 PE=1 SV=1;tr|A0A2R8	2	23.2	15.537	4.55688	4.49727e-05	0.000345579	4.96757	3.10126	5.90181	4.74419	4.06957		8736600		232020		1371800		3510900		6891500		23.0586		17.8239		20.3876		21.7434		22.7164	17.0655	16.5929	16.1223	16.7964	17.2215	22.033	19.6941	22.0241	21.5406	21.291
Q9ERG2	Q9ERG2	Striatin-3	Strn3	sp|Q9ERG2|STRN3_MOUSE Striatin-3 OS=Mus musculus OX=10090 GN=Strn3 PE=1 SV=1	1	1.9	87.149	3.97253	4.84646e-05	0.000365991	3.81099	4.44962	3.55675	4.10499	3.9403				932090		593290		2495800		4666700				19.8301		19.1784		21.2511		22.154	17.4848	17.2507	17.258	16.9432	16.7883	21.2958	21.7003	20.8148	21.0482	20.7286
A2AG30;O89114	A2AG30;O89114	DnaJ homolog subfamily B member 5	Dnajb5	tr|A2AG30|A2AG30_MOUSE DnaJ homolog subfamily B member 5 OS=Mus musculus OX=10090 GN=Dnajb5 PE=4 SV=1;sp|O89114|DNJB5_MOUSE DnaJ homolog subfamily B member 5 OS=Mus musculus OX=10090 GN=Dnajb5 PE=2 SV=1	1	3.1	43.018	4.79919	5.78276e-05	0.000422568	3.40286	4.3675	3.74684	5.94945	6.52928				3921700		2436000		2687300		14322000				21.903		21.2161		21.3577		23.7717	19.6999	19.4058	19.1057	15.2054	15.8171	23.1028	23.7733	22.8525	21.1549	22.3464
P12970;V9GX35	P12970	60S ribosomal protein L7a	Rpl7a	sp|P12970|RL7A_MOUSE 60S ribosomal protein L7a OS=Mus musculus OX=10090 GN=Rpl7a PE=1 SV=2	20	45.9	29.976	-4.89412	5.78861e-05	0.000422568	-7.03835	-5.76245	-3.83055	-3.86276	-3.97647	2632000000	15312000	375090000	5909300	492480000	31771000	1400700000	108150000	2377800000	208830000	31.2935	23.8682	28.4827	22.4946	28.8755	24.9212	30.3835	26.6885	31.147	27.6378	29.8809	30.1272	30.3882	30.3484	30.1889	22.8426	24.3648	26.5576	26.4856	26.2124
E9QNN1;O70133-2;Q3UR42	E9QNN1;O70133-2;Q3UR42	ATP-dependent RNA helicase A	Dhx9	tr|E9QNN1|E9QNN1_MOUSE ATP-dependent RNA helicase A OS=Mus musculus OX=10090 GN=Dhx9 PE=1 SV=1;sp|O70133-2|DHX9_MOUSE Isoform 2 of ATP-dependent RNA helicase A OS=Mus musculus OX=10090 GN=Dhx9;tr|Q3UR42|Q3UR42_MOUSE ATP-dependent RNA helicase A (Fragment)	1	1.7	149.69	-4.88318	6.34012e-05	0.000455241	-5.88151	-6.11511	-3.11648	-5.888	-3.41482	4527400000	58727000	211220000	2606000	158380000	16761000	471750000	8948200	553250000	71715000	32.076	25.8075	27.6542	21.3134	27.2388	23.9986	28.8134	23.0932	29.0434	26.0958	30.6634	29.2987	28.7515	28.7783	28.0853	24.7819	23.1836	25.635	22.8903	24.6704
E9QAI0;A0A0R4J0G5;Q6IRT3	E9QAI0;A0A0R4J0G5;Q6IRT3	PCNA-interacting partner	Parpbp	tr|E9QAI0|E9QAI0_MOUSE PCNA-interacting partner (Fragment) OS=Mus musculus OX=10090 GN=Parpbp PE=1 SV=1;tr|A0A0R4J0G5|A0A0R4J0G5_MOUSE PCNA-interacting partner OS=Mus musculus OX=10090 GN=Parpbp PE=1 SV=1;sp|Q6IRT3|PARI_MOUSE PCNA-interacting partner OS=Mu	1	6.9	23.154	5.51622	6.64617e-05	0.000462067	7.39128	5.92955	7.25204	3.93922	3.06902		20256000		4890000		9736200		2327400				24.2718		22.2214		23.2149		21.1503			15.855	18.1621	17.5993	17.0082	19.0082	23.2462	24.0916	24.8513	20.9474	22.0772
Q5SQB0;Q61937;Q9DAY9;Q5SQB5	Q5SQB0;Q61937;Q9DAY9;Q5SQB5	Nucleophosmin	Npm1	tr|Q5SQB0|Q5SQB0_MOUSE Nucleophosmin OS=Mus musculus OX=10090 GN=Npm1 PE=1 SV=1;sp|Q61937|NPM_MOUSE Nucleophosmin OS=Mus musculus OX=10090 GN=Npm1 PE=1 SV=1;tr|Q9DAY9|Q9DAY9_MOUSE Nucleophosmin OS=Mus musculus OX=10090 GN=Npm1 PE=1 SV=1;tr|Q5SQB5|Q5SQB5_MO	8	36	29.524	-4.32107	6.64081e-05	0.000462067	-2.7382	-5.29709	-4.8561	-3.8466	-4.86736	339450000	38904000	110050000		55251000	1750900	292670000	22852000	825510000	39098000	28.3386	25.2134	26.7136		25.7195	20.7397	28.1247	24.4458	29.6207	25.2206	26.926	28.3581	27.2322	28.0896	28.6626	24.1878	23.0611	22.3761	24.243	23.7953
Q80X90	Q80X90	Filamin-B	Flnb	sp|Q80X90|FLNB_MOUSE Filamin-B OS=Mus musculus OX=10090 GN=Flnb PE=1 SV=3	16	8.8	277.82	6.55111	7.16431e-05	0.000490307	8.96685	8.51292	7.79444	3.23359	4.24774	12328000	4717200000		863500000	3693900	752660000	49960000	527860000	30683000	805840000	23.5554	32.1353		29.6856	21.8167	29.4874	25.5743	28.9756	24.8709	29.5859	22.1428	23.0429	23.3294	25.5392	23.9128	31.1097	31.5558	31.1238	28.7727	28.1606
E9Q3V6;P42208;F6WYM0;D3YYB1;D3Z3C0;F6UKN5;D3Z1S1;D3YZU7;G3UYQ0	E9Q3V6;P42208;F6WYM0;D3YYB1;D3Z3C0;F6UKN5;D3Z1S1	Septin-2	Sept2	tr|E9Q3V6|E9Q3V6_MOUSE Septin-2 OS=Mus musculus OX=10090 GN=Septin2 PE=1 SV=1;sp|P42208|SEPT2_MOUSE Septin-2 OS=Mus musculus OX=10090 GN=Septin2 PE=1 SV=2;tr|F6WYM0|F6WYM0_MOUSE Septin-2 (Fragment) OS=Mus musculus OX=10090 GN=Septin2 PE=1 SV=2;tr|D3YYB1|D3	5	23.1	36.978	5.36447	8.75319e-05	0.00058983	2.149	4.93835	6.16191	7.25054	6.32253	7108000	24108000		3537100		6126600		15124000		27608000	22.761	24.523		21.7541		22.5467		23.8503		24.7186	21.3484	18.686	18.0212	16.397	16.9707	23.4974	23.6244	24.1831	23.6475	23.2932
P14602;P14602-2;P14602-3;D3YZ06	P14602;P14602-2;P14602-3;D3YZ06	Heat shock protein beta-1	Hspb1	sp|P14602|HSPB1_MOUSE Heat shock protein beta-1 OS=Mus musculus OX=10090 GN=Hspb1 PE=1 SV=3;sp|P14602-2|HSPB1_MOUSE Isoform B of Heat shock protein beta-1 OS=Mus musculus OX=10090 GN=Hspb1;sp|P14602-3|HSPB1_MOUSE Isoform C of Heat shock protein beta-1 OS=M	9	65.1	23.014	5.76599	9.17235e-05	0.000608711	7.07787	7.064	8.02114	3.04293	3.62401	10055000	1038800000	749660	85785000	748650	178500000	15856000	146790000		289870000	23.2614	29.9523	19.5159	26.3542	19.5139	27.4113	23.9185	27.1292		28.1108	21.8488	21.1604	21.0266	23.8834	23.0615	28.9267	28.2244	29.0478	26.9263	26.6855
Q9CZM2;B8JKK2	Q9CZM2;B8JKK2	60S ribosomal protein L15;Ribosomal protein L15	Rpl15	sp|Q9CZM2|RL15_MOUSE 60S ribosomal protein L15 OS=Mus musculus OX=10090 GN=Rpl15 PE=1 SV=4;tr|B8JKK2|B8JKK2_MOUSE Ribosomal protein L15 (Fragment) OS=Mus musculus OX=10090 GN=Rpl15 PE=1 SV=1	6	27	24.146	-4.43945	9.65017e-05	0.000630862	-6.15304	-5.02698	-4.64027	-3.7598	-2.61716	239510000	2573800	70896000	1859600	68931000		298480000	24751000	289630000	65261000	27.8355	21.2955	26.0792	20.8266	26.0386		28.1531	24.561	28.1096	25.9597	26.4229	27.7238	27.5513	28.1179	27.1515	20.2699	22.6968	22.9111	24.3581	24.5344
A0A3B2WBL1;Q5XJF6;A0A3B2WDD2;P53026;A0A3B2W824;A0A3B2W820;A0A3B2WCA5;D6RE43	A0A3B2WBL1;Q5XJF6;A0A3B2WDD2;P53026;A0A3B2W824	Ribosomal protein;60S ribosomal protein L10a	Rpl10a	tr|A0A3B2WBL1|A0A3B2WBL1_MOUSE Ribosomal protein OS=Mus musculus OX=10090 GN=Rpl10a PE=1 SV=1;tr|Q5XJF6|Q5XJF6_MOUSE Ribosomal protein OS=Mus musculus OX=10090 GN=Rpl10a PE=1 SV=1;tr|A0A3B2WDD2|A0A3B2WDD2_MOUSE Ribosomal protein OS=Mus musculus OX=10090 GN	13	52.3	24.744	-6.69032	0.000101364	0.000652904	-6.54039	-11.6792	-5.68917	-4.63717	-4.9057	2588200000	21264000	1007400000	262720	815350000	14504000	1027800000	46395000	2019200000	93126000	31.2693	24.3419	29.908	18.0032	29.6028	23.7899	29.9369	25.4675	30.9111	26.4727	29.8567	31.5526	31.1155	29.9018	29.953	23.3163	19.8734	25.4264	25.2646	25.0473
E9PZQ9;E9Q4R2;E9PYY0;E9Q3Y1;E9Q6X2;E9Q108;E9Q0P9;K7E6F1;F8WIV2;Q60854	E9PZQ9;E9Q4R2;E9PYY0;E9Q3Y1;E9Q6X2;E9Q108;E9Q0P9;K7E6F1;F8WIV2;Q60854	Serpin B6	Serpinb6a;Serpinb6	tr|E9PZQ9|E9PZQ9_MOUSE Serine (or cysteine) peptidase inhibitor, clade B, member 6a (Fragment) OS=Mus musculus OX=10090 GN=Serpinb6a PE=1 SV=1;tr|E9Q4R2|E9Q4R2_MOUSE Serine (or cysteine) peptidase inhibitor, clade B, member 6a (Fragment) OS=Mus musculus OX	1	22.1	6.9089	4.89773	0.000110672	0.000702526	4.93793	4.11827	3.35931	7.88222	4.19092				2564300		905370		6951200		5353100				21.2901		19.7881		22.7288		22.3519	16.6794	19.0421	18.0653	14.6438	16.7357	21.6174	23.1604	21.4246	22.526	20.9266
A0A0R4J166;Q9D783-2;Q9D783	A0A0R4J166;Q9D783-2;Q9D783	Kelch-like protein 40	Klhl40	tr|A0A0R4J166|A0A0R4J166_MOUSE Kelch-like protein 40 OS=Mus musculus OX=10090 GN=Klhl40 PE=1 SV=1;sp|Q9D783-2|KLH40_MOUSE Isoform 2 of Kelch-like protein 40 OS=Mus musculus OX=10090 GN=Klhl40;sp|Q9D783|KLH40_MOUSE Kelch-like protein 40 OS=Mus musculus OX=1	4	8.5	69.603	5.30871	0.000124047	0.000776183	2.64863	4.50399	5.69506	5.2454	8.45046	4174700			3061000		2412000	236940	10096000		27463000	21.9932			21.5456		21.2018	17.8542	23.2673		24.711	20.5806	18.9118	17.1432	17.819	14.8352	23.2293	23.4158	22.8382	23.0644	23.2856
E9PZD2;Q3TN34	E9PZD2;Q3TN34	MICAL-like protein 2	Micall2	tr|E9PZD2|E9PZD2_MOUSE MICAL-like protein 2 OS=Mus musculus OX=10090 GN=Micall2 PE=1 SV=1;sp|Q3TN34|MILK2_MOUSE MICAL-like protein 2 OS=Mus musculus OX=10090 GN=Micall2 PE=1 SV=1	5	8.5	98.791	4.27969	0.000131516	0.000811324	5.22848	3.65317	2.69279	3.75652	6.06752		7319500				287480		864790		9277600		22.8033				18.1331		19.722		23.1453	16.5492	17.453	17.0767	15.7626	15.6525	21.7777	21.1061	19.7695	19.5192	21.72
P35979	P35979	60S ribosomal protein L12	Rpl12	sp|P35979|RL12_MOUSE 60S ribosomal protein L12 OS=Mus musculus OX=10090 GN=Rpl12 PE=1 SV=2	8	64.2	17.804	-4.87966	0.000138427	0.000842097	-4.34329	-3.64892	-7.11273	-6.49678	-2.79658	2919800000	110000000	156300000	10656000	232890000	1544400	1122900000	13967000	1307500000	260160000	31.4432	26.7129	27.2197	23.3452	27.7951	20.5586	30.0646	23.7355	30.2842	27.9548	30.0306	28.8643	29.3078	30.0295	29.3261	25.6873	25.2154	22.195	23.5327	26.5295
Q8VDM6;Q8VDM6-2;Q8VDM6-3	Q8VDM6;Q8VDM6-2	Heterogeneous nuclear ribonucleoprotein U-like protein 1	Hnrnpul1	sp|Q8VDM6|HNRL1_MOUSE Heterogeneous nuclear ribonucleoprotein U-like protein 1 OS=Mus musculus OX=10090 GN=Hnrnpul1 PE=1 SV=1;sp|Q8VDM6-2|HNRL1_MOUSE Isoform 2 of Heterogeneous nuclear ribonucleoprotein U-like protein 1 OS=Mus musculus OX=10090 GN=Hnrnpul1	19	24.4	96.001	-4.67904	0.000163455	0.000980728	-5.07441	-6.78102	-5.80644	-2.48345	-3.24986	596670000	13542000	6978300	54266	12233000	200620	46569000	9353900	57427000	8345700	29.1524	23.6909	22.7344	15.7278	23.5443	17.6141	25.4729	23.1571	25.7752	22.9926	27.7398	24.379	25.057	25.4377	24.8171	22.6653	17.598	19.2505	22.9543	21.5673
Q99PU8-2;Q99PU8;A0A0G2JGL8;A0A0G2JE53;A0A0G2JGL1;A0A0G2JGU3;A0A0G2JGD9;A0A0G2JEN9;A0A0G2JEY7	Q99PU8-2;Q99PU8;A0A0G2JGL8	Putative ATP-dependent RNA helicase DHX30	Dhx30	sp|Q99PU8-2|DHX30_MOUSE Isoform 2 of ATP-dependent RNA helicase DHX30 OS=Mus musculus OX=10090 GN=Dhx30;sp|Q99PU8|DHX30_MOUSE ATP-dependent RNA helicase DHX30 OS=Mus musculus OX=10090 GN=Dhx30 PE=1 SV=1;tr|A0A0G2JGL8|A0A0G2JGL8_MOUSE ATP-dependent RNA heli	2	2.1	134.06	-4.81755	0.000175191	0.00103694	-8.13205	-4.00189	-4.55949	-4.21833	-3.17599	775490000	2113900	65944000	3520100	57631000	2243200	91689000	5533000	133150000	20367000	29.5305	21.0115	25.9747	21.7472	25.7803	21.0971	26.4502	22.3996	26.9885	24.2797	28.1179	27.6193	27.293	26.4151	26.0304	19.9859	23.6174	22.7335	22.1968	22.8544
Q9JK92	Q9JK92	Heat shock protein beta-8	Hspb8	sp|Q9JK92|HSPB8_MOUSE Heat shock protein beta-8 OS=Mus musculus OX=10090 GN=Hspb8 PE=1 SV=1	4	23.5	21.533	7.00186	0.000182679	0.00106685	9.12146	8.16364	7.8201	0.985417	8.91867		82061000		7126300		16902000	8775300	19516000		50213000		26.2902		22.7647		24.0107	23.065	24.2182		25.5816	16.1431	16.4713	17.827	23.0299	15.2375	25.2646	24.6349	25.6471	24.0153	24.1562
P62141;A0A0J9YUU8;A0A0J9YUG2	P62141	Serine/threonine-protein phosphatase PP1-beta catalytic subunit	Ppp1cb	sp|P62141|PP1B_MOUSE Serine/threonine-protein phosphatase PP1-beta catalytic subunit OS=Mus musculus OX=10090 GN=Ppp1cb PE=1 SV=3	3	11.9	37.186	6.30119	0.00018696	0.00107748	4.2989	5.51775	3.08786	10.4064	8.19507		6722100				2988500		90245000		70753000		22.6805				21.511		26.4273		26.0763	17.356	17.511	20.0596	15.8181	16.4559	21.6549	23.0288	23.1474	26.2245	24.6509
P97351	P97351	40S ribosomal protein S3a	Rps3a	sp|P97351|RS3A_MOUSE 40S ribosomal protein S3a OS=Mus musculus OX=10090 GN=Rps3a PE=1 SV=3	21	65.2	29.885	-3.33185	0.000202914	0.00115424	-3.06399	-3.38784	-2.72586	-3.6311	-3.85045	4590000000	419720000	628780000	51372000	494450000	68598000	1897400000	172020000	4005900000	383930000	32.0958	28.6449	29.228	25.6145	28.8812	26.0317	30.8214	27.358	31.8995	28.5163	30.6832	30.8725	30.3939	30.7863	30.9414	27.6193	27.4847	27.6681	27.1552	27.0909
Q9JIK5	Q9JIK5	Nucleolar RNA helicase 2	Ddx21	sp|Q9JIK5|DDX21_MOUSE Nucleolar RNA helicase 2 OS=Mus musculus OX=10090 GN=Ddx21 PE=1 SV=3	41	54.6	93.55	-3.71167	0.000206364	0.00115882	-5.19104	-3.98653	-3.82564	-3.08927	-2.46589	1412000000	29558000	70934000		51645000	3343100	78448000	10354000	164830000	41246000	30.3951	24.817	26.08		25.6221	21.6728	26.2252	23.3037	27.2964	25.2978	28.9825	27.7245	27.1348	26.1901	26.3383	23.7914	23.738	23.3092	23.1008	23.8724
G3X956;Q920B9	G3X956;Q920B9	FACT complex subunit SPT16	Supt16;Supt16h	tr|G3X956|G3X956_MOUSE SPT16, facilitates chromatin-remodeling subunit OS=Mus musculus OX=10090 GN=Supt16 PE=1 SV=1;sp|Q920B9|SP16H_MOUSE FACT complex subunit SPT16 OS=Mus musculus OX=10090 GN=Supt16h PE=1 SV=2	26	25.9	119.84	-4.12405	0.0002097	0.00116264	-6.4006	-2.39115	-4.12159	-3.73861	-3.9683	320450000	2900600	6965700	1135600	8443500	445200	94297000	7935100	200830000	17738000	28.2555	21.4679	22.7318	20.115	23.0094	18.7641	26.4907	22.9198	27.5814	24.0803	26.8429	24.3764	24.5221	26.4556	26.6233	20.4423	21.9852	20.4005	22.717	22.655
Q7TPV4	Q7TPV4	Myb-binding protein 1A	Mybbp1a	sp|Q7TPV4|MBB1A_MOUSE Myb-binding protein 1A OS=Mus musculus OX=10090 GN=Mybbp1a PE=1 SV=2	41	33	152.04	-3.91367	0.000217151	0.0011889	-6.0151	-2.78535	-4.07018	-3.52661	-3.17111	1190600000	14078000	105200000	13050000	129730000	7088400	511140000	49821000	707580000	108600000	30.149	23.7469	26.6486	23.6375	26.9509	22.757	28.9291	25.5703	29.3983	26.6944	28.7364	28.2931	28.4636	28.894	28.4402	22.7213	25.5078	24.3935	25.3674	25.2691
A0A2I3BS49;Q9CXU4;Q9WTQ8	A0A2I3BS49;Q9CXU4;Q9WTQ8	Mitochondrial import inner membrane translocase subunit Tim23	Timm23	tr|A0A2I3BS49|A0A2I3BS49_MOUSE Mitochondrial import inner membrane translocase subunit Tim23 OS=Mus musculus OX=10090 GN=Timm23 PE=1 SV=1;tr|Q9CXU4|Q9CXU4_MOUSE Mitochondrial import inner membrane translocase subunit TIM23 OS=Mus musculus OX=10090 GN=Timm2	3	19.3	20.749	4.48545	0.00022982	0.00124017	7.60674	3.27203	4.1762	3.28157	4.09071		14149000		998260				1784600		8121900		23.7542		19.9291				20.7672		22.9534	15.1219	18.5273	17.4754	17.2828	17.4373	22.7286	21.7993	21.6516	20.5643	21.528
P62849-2;P62849-3;P62849;A0A286YEB7	P62849-2;P62849-3;P62849;A0A286YEB7	40S ribosomal protein S24	Rps24	sp|P62849-2|RS24_MOUSE Isoform 2 of 40S ribosomal protein S24 OS=Mus musculus OX=10090 GN=Rps24;sp|P62849-3|RS24_MOUSE Isoform 3 of 40S ribosomal protein S24 OS=Mus musculus OX=10090 GN=Rps24;sp|P62849|RS24_MOUSE 40S ribosomal protein S24 OS=Mus musculus O	7	38.5	15.069	-5.4087	0.000232178	0.00124017	-8.10148	-2.93754	-7.96077	-4.76035	-3.28334	3267800000	9098400	347110000	38748000	458330000	1688500	649620000	26924000	1641900000	233140000	31.6057	23.1172	28.3708	25.2076	28.7718	20.6873	29.275	24.6824	30.6127	27.7966	30.1931	30.0154	30.2845	29.2399	29.6546	22.0916	27.0778	22.3237	24.4796	26.3713
Q6ZWY9;Q64478;P10853;Q8CBB6;Q8CGP1;Q8CGP2;Q64475;P10854;Q8CGP2-2;P70696;Q9D2U9;Q8CGP0;Q64524	Q6ZWY9;Q64478;P10853;Q8CBB6;Q8CGP1;Q8CGP2;Q64475;P10854;Q8CGP2-2;P70696;Q9D2U9;Q8CGP0	Histone H2B type 1-C/E/G;Histone H2B type 1-H;Histone H2B type 1-F/J/L;Histone H2B;Histone H2B type 1-K;Histone H2B type 1-P;Histone H2B type 1-B;Histone H2B type 1-M;Histone H2B type 1-A;Histone H2B type 3-A;Histone H2B type 3-B	Hist1h2bc;Hist1h2bh;Hist1h2bf;Hist1h2br;Hist1h2bk;Hist1h2bp;Hist1h2bb;Hist1h2bm;Hist1h2ba;Hist3h2ba;Hist3h2bb	sp|Q6ZWY9|H2B1C_MOUSE Histone H2B type 1-C/E/G OS=Mus musculus OX=10090 GN=H2bc4 PE=1 SV=3;sp|Q64478|H2B1H_MOUSE Histone H2B type 1-H OS=Mus musculus OX=10090 GN=H2bc9 PE=1 SV=3;sp|P10853|H2B1F_MOUSE Histone H2B type 1-F/J/L OS=Mus musculus OX=10090 GN=H2b	1	8.7	13.906	-4.3581	0.000236	0.0012454	-5.09471	-2.99302	-6.1987	-5.35089	-2.15317	53832000000	1204700000	509790000	54761000	1844800000	23052000	880940000	24247000	2586700000	803950000	35.6477	30.166	28.9253	25.7066	30.7808	24.4584	29.7145	24.5313	31.2685	29.5825	34.2351	30.5699	32.2935	29.6793	30.3104	29.1404	27.5769	26.0948	24.3285	28.1572
Q99MN1;Q8R2P8	Q99MN1;Q8R2P8	Lysine--tRNA ligase	Kars	sp|Q99MN1|SYK_MOUSE Lysine--tRNA ligase OS=Mus musculus OX=10090 GN=Kars1 PE=1 SV=1;tr|Q8R2P8|Q8R2P8_MOUSE Lysine--tRNA ligase OS=Mus musculus OX=10090 GN=Kars PE=1 SV=1	12	23	67.839	-3.46287	0.000252377	0.00131597	-2.60715	-4.87058	-3.20233	-3.37313	-3.26116	76232000	9567700	16474000	481590	10155000	1012600	11996000	1300500	79532000	11468000	26.1839	23.1897	23.9737	18.8774	23.2757	19.9496	23.5161	20.3106	26.245	23.4511	24.7713	25.6183	24.7884	23.4809	25.2869	22.1641	20.7477	21.5861	20.1078	22.0258
A2AU62;Q64012-2;Q64012;A2AU61;A2AU60	A2AU62;Q64012-2;Q64012;A2AU61;A2AU60	RNA-binding protein Raly	Raly	tr|A2AU62|A2AU62_MOUSE RNA-binding protein Raly (Fragment) OS=Mus musculus OX=10090 GN=Raly PE=1 SV=1;sp|Q64012-2|RALY_MOUSE Isoform 1 of RNA-binding protein Raly OS=Mus musculus OX=10090 GN=Raly;sp|Q64012|RALY_MOUSE RNA-binding protein Raly OS=Mus musculu	4	18.1	31.69	5.31227	0.000274445	0.00137326	2.04981	4.27553	8.94977	5.74505	5.5412	4655900	14742000		1457200		15655000		7436100		18301000	22.1506	23.8134		20.4748		23.9001		22.8261		24.1254	20.738	18.0695	16.5868	16.8782	17.1589	22.7878	22.345	25.5365	22.6233	22.7001
Q99NB9;G5E866;A0A087WNS2	Q99NB9;G5E866	Splicing factor 3B subunit 1	Sf3b1	sp|Q99NB9|SF3B1_MOUSE Splicing factor 3B subunit 1 OS=Mus musculus OX=10090 GN=Sf3b1 PE=1 SV=1;tr|G5E866|G5E866_MOUSE Splicing factor 3B subunit 1 OS=Mus musculus OX=10090 GN=Sf3b1 PE=1 SV=1	23	20.9	145.81	-4.59717	0.000275907	0.00137326	-6.68281	-5.60162	-1.53893	-5.25893	-3.90357	185990000	1384400	3728200	65662	2925500	924040	12204000	358010	20909000	1931500	27.4706	20.4008	21.83	16.0028	21.4803	19.8176	23.5409	18.4496	24.3176	20.8813	26.058	23.4746	22.9929	23.5057	23.3595	19.3752	17.873	21.454	18.2468	19.4559
Q01320	Q01320	DNA topoisomerase 2-alpha	Top2a	sp|Q01320|TOP2A_MOUSE DNA topoisomerase 2-alpha OS=Mus musculus OX=10090 GN=Top2a PE=1 SV=2	24	15.2	172.79	-3.69102	0.000272717	0.00137326	-2.76746	-2.72619	-3.25561	-5.44762	-4.25819	26616000	2989200			5703100	548060	44388000	1142500	100340000	7249100	24.6658	21.5113			22.4433	19.064	25.4037	20.1238	26.5803	22.7894	23.2532	24.1983	23.956	25.3685	25.6222	20.4857	21.4721	20.7004	19.9209	21.364
Q9CR57;A0A1L1SUF6	Q9CR57	60S ribosomal protein L14	Rpl14	sp|Q9CR57|RL14_MOUSE 60S ribosomal protein L14 OS=Mus musculus OX=10090 GN=Rpl14 PE=1 SV=3	5	25.8	23.564	-3.68072	0.000271666	0.00137326	-4.74824	-4.98998	-3.41859	-2.84733	-2.39947	1579800000	44951000	531410000	14301000	327180000	28083000	1076600000	168040000	873090000	228770000	30.5571	25.4218	28.9853	23.7696	28.2855	24.7432	30.0038	27.3242	29.7016	27.7693	29.1445	30.6298	29.7982	29.9687	28.7435	24.3963	25.6398	26.3796	27.1214	26.344
Q03963	Q03963	Interferon-induced, double-stranded RNA-activated protein kinase	Eif2ak2	sp|Q03963|E2AK2_MOUSE Interferon-induced, double-stranded RNA-activated protein kinase OS=Mus musculus OX=10090 GN=Eif2ak2 PE=1 SV=2	17	30.9	58.279	-4.05279	0.000300503	0.00147888	-5.9641	-3.7501	-1.82183	-3.70855	-5.01936	495260000	6066800	111810000		68671000	17828000	103360000	8880900	494720000	21088000	28.8836	22.5325	26.7365		26.0332	24.0876	26.6231	23.0823	28.882	24.3299	27.471	28.381	27.5459	26.588	27.9239	21.5069	24.6309	25.7241	22.8794	22.9046
Q8CH25-2;Q8CH25;A0A1L1STF9;A0A1L1SRL0	Q8CH25-2;Q8CH25;A0A1L1STF9	SAFB-like transcription modulator	Sltm	sp|Q8CH25-2|SLTM_MOUSE Isoform 2 of SAFB-like transcription modulator OS=Mus musculus OX=10090 GN=Sltm;sp|Q8CH25|SLTM_MOUSE SAFB-like transcription modulator OS=Mus musculus OX=10090 GN=Sltm PE=1 SV=1;tr|A0A1L1STF9|A0A1L1STF9_MOUSE SAFB-like transcription	9	11.4	115.18	-3.39543	0.000350134	0.00170399	-2.09343	-4.53074	-3.80019	-2.77979	-3.77301	20519000	3676800	10937000	404650	10466000		23260000	3804500	37743000	3816800	24.2905	21.81	23.3827	18.6263	23.3192		24.4713	21.8593	25.1697	21.8639	22.8779	25.0273	24.8319	24.4362	24.2116	20.7844	20.4965	21.0317	21.6564	20.4386
A0A2I3BRL8;Q91VM5;A0A2I3BQC0;Q9DAE2	A0A2I3BRL8;Q91VM5	RNA binding motif protein, X-linked-like-1	Rbmxl1	tr|A0A2I3BRL8|A0A2I3BRL8_MOUSE Predicted gene 7324 OS=Mus musculus OX=10090 GN=Gm7324 PE=4 SV=1;sp|Q91VM5|RMXL1_MOUSE RNA binding motif protein, X-linked-like-1 OS=Mus musculus OX=10090 GN=Rbmxl1 PE=2 SV=1	4	11.1	42.178	-5.13424	0.000374775	0.00176507	-9.30673	-5.21261	-2.76671	-4.9389	-3.44626	315150000	380550	28341000	653630	35270000	4756600	241290000	8836300	107190000	13595000	28.2315	18.5377	24.7564	19.3181	25.0719	22.1815	27.8462	23.075	26.6756	23.6966	26.8189	26.401	26.5846	27.8111	25.7175	17.5121	21.1883	23.8179	22.8722	22.2712
Q920E5;A0A0G2JDJ5;A0A0G2JEB3;A0A0G2JE82;A0A0G2JEA5	Q920E5;A0A0G2JDJ5;A0A0G2JEB3;A0A0G2JE82;A0A0G2JEA5	Farnesyl pyrophosphate synthase	Fdps	sp|Q920E5|FPPS_MOUSE Farnesyl pyrophosphate synthase OS=Mus musculus OX=10090 GN=Fdps PE=1 SV=1;tr|A0A0G2JDJ5|A0A0G2JDJ5_MOUSE Farnesyl pyrophosphate synthase (Fragment) OS=Mus musculus OX=10090 GN=Fdps PE=4 SV=1;tr|A0A0G2JEB3|A0A0G2JEB3_MOUSE Farnesyl pyr	2	8.2	40.581	4.02283	0.000371054	0.00176507	5.20999	3.3841	6.04677	1.84784	3.62546		6474500				3383900		1122700		1357200		22.6263				21.6903		20.0985		20.3722	16.3908	19.2383	17.2799	18.0479	15.3214	21.6007	22.6224	23.3267	19.8957	18.9469
Q9CR62;Q5SX46	Q9CR62;Q5SX46	Mitochondrial 2-oxoglutarate/malate carrier protein	Slc25a11	sp|Q9CR62|M2OM_MOUSE Mitochondrial 2-oxoglutarate/malate carrier protein OS=Mus musculus OX=10090 GN=Slc25a11 PE=1 SV=3;tr|Q5SX46|Q5SX46_MOUSE Mitochondrial 2-oxoglutarate/malate carrier protein (Fragment) OS=Mus musculus OX=10090 GN=Slc25a11 PE=1 SV=1	5	18.8	34.155	5.58712	0.00037104	0.00176507	9.15054	6.20386	7.14732	2.02206	3.41184		54310000		5241100		7701600	1972000	8997000	2362500	34761000		25.6947		22.3214		22.8767	20.9112	23.101	21.1719	25.051	15.5186	17.9878	17.3658	20.8761	20.2138	24.6691	24.1917	24.5131	22.8982	23.6256
Q80XB4-4;Q80XB4-2;Q80XB4;E9PZF4;E9Q641;Q80XB4-3;F7CXG1	Q80XB4-4;Q80XB4-2;Q80XB4;E9PZF4;E9Q641;Q80XB4-3	Nebulin-related-anchoring protein	Nrap	sp|Q80XB4-4|NRAP_MOUSE Isoform 4 of Nebulin-related-anchoring protein OS=Mus musculus OX=10090 GN=Nrap;sp|Q80XB4-2|NRAP_MOUSE Isoform 2 of Nebulin-related-anchoring protein OS=Mus musculus OX=10090 GN=Nrap;sp|Q80XB4|NRAP_MOUSE Nebulin-related-anchoring pro	52	34.9	182.45	4.31579	0.000384349	0.0017909	7.67996	3.535	3.47802	3.95397	2.93199	4213600	660770000	3892200	38584000		19348000	2706900	47122000	8599100	90724000	22.0066	29.2996	21.8922	25.2015		24.2057	21.3682	25.4899	23.0358	26.435	20.594	23.5367	22.3641	21.3331	22.0777	28.274	27.0717	25.8421	25.2871	25.0096
P62242	P62242	40S ribosomal protein S8	Rps8	sp|P62242|RS8_MOUSE 40S ribosomal protein S8 OS=Mus musculus OX=10090 GN=Rps8 PE=1 SV=2	13	59.1	24.205	-4.45614	0.000389811	0.00179723	-6.46396	-6.71564	-2.83603	-3.95706	-2.30803	5168000000	44769000	580820000	4726100	363230000	46688000	1453000000	105090000	787050000	219720000	32.267	25.416	29.1135	22.1722	28.4363	25.4765	30.4364	26.6471	29.5519	27.7111	30.8544	30.7581	29.949	30.4013	28.5938	24.3904	24.0424	27.113	26.4442	26.2858
Q3UTJ2-2;B9EKP8;Q3UTJ2-5;Q3UTJ2;D3Z080;B7ZWM6;A0A0R4J1T1;B2RXQ9;Q3UTJ2-4;Q3UTJ2-3;A0A0R4J1W0;Z4YJR7;A0A0R4J1X5;F6V513;F7BEU1;F6ZWT0;A0A5F8MPQ4;D3YUT0;D3Z4W6;D3YTN2;Q3UTJ2-7;Q3UTJ2-6;D3YY43	Q3UTJ2-2;B9EKP8;Q3UTJ2-5;Q3UTJ2;D3Z080;B7ZWM6;A0A0R4J1T1;B2RXQ9;Q3UTJ2-4;Q3UTJ2-3;A0A0R4J1W0;Z4YJR7;A0A0R4J1X5;F6V513	Sorbin and SH3 domain-containing protein 2	Sorbs2	sp|Q3UTJ2-2|SRBS2_MOUSE Isoform 2 of Sorbin and SH3 domain-containing protein 2 OS=Mus musculus OX=10090 GN=Sorbs2;tr|B9EKP8|B9EKP8_MOUSE Sorbin and SH3 domain-containing protein 2 OS=Mus musculus OX=10090 GN=Sorbs2 PE=1 SV=1;sp|Q3UTJ2-5|SRBS2_MOUSE Isofor	7	6.6	145.01	4.38436	0.000420504	0.00189877	6.71332	5.43976	5.13732	1.75265	2.87873		60548000				1218700	1137300	4304900	407060	4139000		25.8516				20.2169	20.1172	22.0375	18.6349	21.9809	18.1127	17.0701	16.716	20.0821	17.6768	24.826	22.5098	21.8533	21.8347	20.5555
Q05186	Q05186	Reticulocalbin-1	Rcn1	sp|Q05186|RCN1_MOUSE Reticulocalbin-1 OS=Mus musculus OX=10090 GN=Rcn1 PE=1 SV=1	1	3.7	38.113	3.63805	0.000419221	0.00189877	5.09863	4.88805	2.2164	2.44893	3.53823		3464200		2107000		1254200				5261800		21.7241		21.0068		20.2583				22.3271	15.5999	17.9889	19.6784	18.8087	17.3636	20.6985	22.877	21.8948	21.2577	20.9018
P12672;A2AFX6;A2AFX4	P12672;A2AFX6;A2AFX4	43 kDa receptor-associated protein of the synapse	Rapsn	sp|P12672|RAPSN_MOUSE 43 kDa receptor-associated protein of the synapse OS=Mus musculus OX=10090 GN=Rapsn PE=2 SV=4;tr|A2AFX6|A2AFX6_MOUSE 43 kDa receptor-associated protein of the synapse OS=Mus musculus OX=10090 GN=Rapsn PE=4 SV=1;tr|A2AFX4|A2AFX4_MOUSE	3	8	46.392	4.20091	0.000450332	0.00199322	7.327	3.08799	4.69649	3.0427	2.85037		27706000		1421300		1260400				2469500		24.7237		20.4388		20.2655				21.2358	16.3711	19.221	17.2054	17.2243	16.9601	23.6981	22.309	21.9019	20.267	19.8104
P58404-2;P58404;V9GXE7;V9GXI9	P58404-2;P58404	Striatin-4	Strn4	sp|P58404-2|STRN4_MOUSE Isoform 2 of Striatin-4 OS=Mus musculus OX=10090 GN=Strn4;sp|P58404|STRN4_MOUSE Striatin-4 OS=Mus musculus OX=10090 GN=Strn4 PE=1 SV=2	7	17.3	80.974	6.45211	0.000450522	0.00199322	0.334806	6.3989	8.74547	9.27285	7.50851	949180	915450		9137000		12911000		35654000		105590000	19.8563	19.8041		23.1233		23.6221		25.0876		26.6539	18.4437	18.5946	16.513	15.6119	17.72	18.7785	24.9935	25.2585	24.8847	25.2286
A0A0A0MQA5;P68368;A0A087WRB4;A0A087WQS4;A0A087WSB0;A0A087WSL5	A0A0A0MQA5;P68368	Tubulin alpha-4A chain	Tuba4a	tr|A0A0A0MQA5|A0A0A0MQA5_MOUSE Tubulin alpha chain (Fragment) OS=Mus musculus OX=10090 GN=Tuba4a PE=1 SV=1;sp|P68368|TBA4A_MOUSE Tubulin alpha-4A chain OS=Mus musculus OX=10090 GN=Tuba4a PE=1 SV=1	1	3.1	52.793	3.4415	0.000466922	0.00204512	2.22051	2.91895	2.68142	4.92123	4.46537	91108000	324710000	8125100	52552000	5971500		2402200	81759000	5251200	160370000	26.4411	28.2746	22.954	25.6472	22.5097		21.1959	26.2849	22.3242	27.2568	25.0285	24.5985	24.0224	21.1608	21.3661	27.249	27.5175	26.7038	26.082	25.8315
Q8VIJ6	Q8VIJ6	Splicing factor, proline- and glutamine-rich	Sfpq	sp|Q8VIJ6|SFPQ_MOUSE Splicing factor, proline- and glutamine-rich OS=Mus musculus OX=10090 GN=Sfpq PE=1 SV=1	21	34.6	75.441	-4.19565	0.000472127	0.00204744	-1.08021	-3.8535	-6.06982	-4.72753	-5.24722	100390000	36309000	54512000	3225100	68306000	933290	329320000	13963000	1276100000	46448000	26.581	25.1138	25.7001	21.6209	26.0255	19.832	28.2949	23.7351	30.2491	25.4691	25.1684	27.3446	27.5382	28.2598	29.291	24.0882	23.4911	21.4684	23.5323	24.0438
A0A0R4J187;P23475;A0A2R8VHZ9;E9Q163;E9Q4A4;E9PZD4	A0A0R4J187;P23475	X-ray repair cross-complementing protein 6	Xrcc6	tr|A0A0R4J187|A0A0R4J187_MOUSE X-ray repair cross-complementing protein 6 OS=Mus musculus OX=10090 GN=Xrcc6 PE=1 SV=1;sp|P23475|XRCC6_MOUSE X-ray repair cross-complementing protein 6 OS=Mus musculus OX=10090 GN=Xrcc6 PE=1 SV=5	14	28.3	69.484	-4.33386	0.000495846	0.00212922	-7.30431	-4.11679	-2.3346	-2.56954	-5.34407	151340000	732210	25989000		21372000	3888800	49144000	9299300	128990000	4390200	27.1732	19.4819	24.6314		24.3492	21.8909	25.5505	23.1487	26.9427	22.0659	25.7606	26.276	25.8619	25.5154	25.9846	18.4563	22.1592	23.5273	22.9459	20.6405
Q8BP67	Q8BP67	60S ribosomal protein L24	Rpl24	sp|Q8BP67|RL24_MOUSE 60S ribosomal protein L24 OS=Mus musculus OX=10090 GN=Rpl24 PE=1 SV=2	8	35	17.779	-3.22341	0.000502816	0.00213819	-3.52472	-2.11495	-4.5615	-3.40057	-2.51531	2211500000	146940000	27833000	5495000	62206000	2417900	211190000	22464000	254620000	61569000	31.0424	27.1307	24.7303	22.3897	25.8906	21.2053	27.654	24.4211	27.9238	25.8757	29.6298	26.3749	27.4032	27.6188	26.9657	26.1051	24.2599	22.8417	24.2183	24.4504
Q9JKB3	Q9JKB3	Y-box-binding protein 3	Ybx3	sp|Q9JKB3|YBOX3_MOUSE Y-box-binding protein 3 OS=Mus musculus OX=10090 GN=Ybx3 PE=1 SV=2	2	14.7	38.813	-3.96836	0.000514968	0.00216881	-6.88066	-4.31167	-3.27439	-2.51575	-2.85933	1157600000	7512300	54703000	2355800	61234000	5808400	100960000	19830000	205290000	39109000	30.1085	22.8408	25.7051	21.1678	25.8678	22.4697	26.5892	24.2412	27.6131	25.221	28.6959	27.3497	27.3805	26.5541	26.655	21.8152	23.038	24.1061	24.0383	23.7957
P62983	P62983	Ubiquitin-40S ribosomal protein S27a;Ubiquitin;40S ribosomal protein S27a	Rps27a	sp|P62983|RS27A_MOUSE Ubiquitin-40S ribosomal protein S27a OS=Mus musculus OX=10090 GN=Rps27a PE=1 SV=2	5	28.8	17.951	-3.48876	0.00055139	0.00228587	-4.34634	-2.10192	-4.94829	-3.97377	-2.07347	3234000000	121580000	98661000	19655000	135040000	4014500	571200000	40837000	630100000	206960000	31.5907	26.8573	26.556	24.2284	27.0088	21.9368	29.0894	25.2834	29.231	27.6248	30.1781	28.2005	28.5215	29.0543	28.2729	25.8317	26.0986	23.5732	25.0805	26.1994
Q6DFW4;A0A0A0MQ76;A0A087WQ46;A0A087WP00;A0A087WSU5;A0A087WSL8	Q6DFW4;A0A0A0MQ76;A0A087WQ46	Nucleolar protein 58	Nop58	sp|Q6DFW4|NOP58_MOUSE Nucleolar protein 58 OS=Mus musculus OX=10090 GN=Nop58 PE=1 SV=1;tr|A0A0A0MQ76|A0A0A0MQ76_MOUSE Nucleolar protein 58 OS=Mus musculus OX=10090 GN=Nop58 PE=1 SV=1;tr|A0A087WQ46|A0A087WQ46_MOUSE Nucleolar protein 58 (Fragment) OS=Mus mus	16	39.6	60.342	-3.18014	0.0005532	0.00228587	-4.5876	-1.98745	-2.73101	-3.38712	-3.20751	500960000	15933000	23875000	5149100	27381000	3785200	54890000	5893300	250640000	37510000	28.9001	23.9255	24.509	22.2959	24.7067	21.8519	25.71	22.4906	27.901	25.1608	27.4875	26.1536	26.2194	25.6749	26.9429	22.8999	24.1661	23.4884	22.2878	23.7354
P10922	P10922	Histone H1,0;Histone H1,0, N-terminally processed	H1f0	sp|P10922|H10_MOUSE Histone H1,0 OS=Mus musculus OX=10090 GN=H1-0 PE=2 SV=4	7	28.9	20.861	-7.13482	0.000579369	0.00237162	-11.3646	-3.89346	-4.89173	-12.115	-3.40922	251620000	72970	1709300	98365	1721200		246090000	62316	245840000	31991000	27.9067	16.155	20.705	16.5859	20.715		27.8746	15.9273	27.8731	24.9312	26.4941	22.3495	22.2277	27.8395	26.915	15.1294	18.4561	17.3359	15.7245	23.5058
P61255;B1ARA3;B1ARA5	P61255;B1ARA3;B1ARA5	60S ribosomal protein L26	Rpl26	sp|P61255|RL26_MOUSE 60S ribosomal protein L26 OS=Mus musculus OX=10090 GN=Rpl26 PE=1 SV=1;tr|B1ARA3|B1ARA3_MOUSE 60S ribosomal protein L26 (Fragment) OS=Mus musculus OX=10090 GN=Rpl26 PE=1 SV=1;tr|B1ARA5|B1ARA5_MOUSE 60S ribosomal protein L26 OS=Mus muscu	14	59.3	17.258	-4.17445	0.000600276	0.00241212	-5.4341	-1.71437	-5.05632	-6.32602	-2.34141	2191400000	38761000	40409000	10531000	25359000	699490	429670000	6015900	402810000	109880000	31.0292	25.2081	25.2682	23.3281	24.596	19.4159	28.6787	22.5203	28.5855	26.7114	29.6166	26.9127	26.1087	28.6435	27.6274	24.1825	25.1984	21.0524	22.3175	25.286
Q6A0A9	Q6A0A9	Constitutive coactivator of PPAR-gamma-like protein 1	FAM120A	sp|Q6A0A9|F120A_MOUSE Constitutive coactivator of PPAR-gamma-like protein 1 OS=Mus musculus OX=10090 GN=FAM120A PE=1 SV=2	19	22.6	121.64	-3.07552	0.000599617	0.00241212	-2.4988	-3.86123	-3.98944	-3.02389	-2.00422	124320000	16820000	16383000	964090	10983000	634650	31506000	4351100	31874000	10984000	26.8895	24.0037	23.9657	19.8788	23.3888	19.2756	24.9091	22.0529	24.9259	23.3889	25.4769	25.6103	24.9015	24.874	23.9678	22.9781	21.749	20.912	21.8501	21.9636
A2AVJ7;Q99PL5;Q99PL5-4;Q99PL5-3;Q99PL5-2;Q99PL5-8;Q99PL5-7;Q99PL5-6;Q99PL5-5;Q99PL5-10;Q99PL5-9;Q99PL5-12;Q99PL5-11	A2AVJ7;Q99PL5	Ribosome-binding protein 1	Rrbp1	tr|A2AVJ7|A2AVJ7_MOUSE Ribosome-binding protein 1 OS=Mus musculus OX=10090 GN=Rrbp1 PE=1 SV=1;sp|Q99PL5|RRBP1_MOUSE Ribosome-binding protein 1 OS=Mus musculus OX=10090 GN=Rrbp1 PE=1 SV=2	78	49.7	158.39	-4.95968	0.000612264	0.00243793	-5.96946	-0.753394	-3.93112	-6.88501	-7.25943	3502700000	42748000	59762000	30318000	137040000	8245500	1847900000	17562000	1631400000	14720000	31.7058	25.3494	25.8327	24.8537	27.03	22.9752	30.7832	24.066	30.6035	23.8113	30.2932	27.4773	28.5427	30.7481	29.6454	24.3238	26.7239	24.6116	23.8631	22.3859
A2AJI0;A2AJI0-2;F6WF36	A2AJI0;A2AJI0-2;F6WF36	MAP7 domain-containing protein 1	Map7d1	sp|A2AJI0|MA7D1_MOUSE MAP7 domain-containing protein 1 OS=Mus musculus OX=10090 GN=Map7d1 PE=1 SV=1;sp|A2AJI0-2|MA7D1_MOUSE Isoform 2 of MAP7 domain-containing protein 1 OS=Mus musculus OX=10090 GN=Map7d1;tr|F6WF36|F6WF36_MOUSE MAP7 domain-containing prote	2	3	93.275	-4.06407	0.000636897	0.00251316	-2.2104	-6.56682	-5.76442	-2.86702	-2.91168	93497000	15449000	11176000	100820	11867000	200370	28426000	4376700	57692000	10599000	26.4784	23.881	23.4139	16.6214	23.5005	17.6123	24.7607	22.0614	25.7819	23.3374	25.0658	25.0585	25.0131	24.7256	24.8238	22.8554	18.4916	19.2487	21.8586	21.9121
O35286;Q497W9;A0A0G2JG10;A0A0G2JGQ5;Q05BH3;G3X8X0	O35286;Q497W9;A0A0G2JG10	Pre-mRNA-splicing factor ATP-dependent RNA helicase DHX15	Dhx15	sp|O35286|DHX15_MOUSE Pre-mRNA-splicing factor ATP-dependent RNA helicase DHX15 OS=Mus musculus OX=10090 GN=Dhx15 PE=1 SV=2;tr|Q497W9|Q497W9_MOUSE DEAH (Asp-Glu-Ala-His) box polypeptide 15 OS=Mus musculus OX=10090 GN=Dhx15 PE=1 SV=1;tr|A0A0G2JG10|A0A0G2JG1	16	24	91.006	-3.60741	0.000669809	0.00261943	-4.75889	-2.055	-1.94391	-5.35551	-3.92372	178050000	5028900	29225000	6014600	6914400		38486000	1055900	237510000	21636000	27.4077	22.2618	24.8007	22.52	22.7212		25.1978	20.01	27.8234	24.3669	25.9951	26.4453	24.2339	25.1627	26.8653	21.2362	24.3903	22.29	19.8072	22.9416
P35922-3;Q6AXB7;P35922;P35922-2;E9QAT0;P35922-7;E9QNF5;D3Z6U8;P35922-9;P35922-8;E9QAS8;E9QAS9;P35922-6;P35922-4;P35922-5;P35922-10;P35922-12;P35922-11	P35922-3;Q6AXB7;P35922;P35922-2;E9QAT0;P35922-7;E9QNF5;D3Z6U8;P35922-9;P35922-8;E9QAS8;E9QAS9;P35922-6;P35922-4;P35922-5;P35922-10;P35922-12;P35922-11	Fragile X mental retardation protein 1 homolog	Fmr1	sp|P35922-3|FMR1_MOUSE Isoform 3 of Synaptic functional regulator FMR1 OS=Mus musculus OX=10090 GN=Fmr1;tr|Q6AXB7|Q6AXB7_MOUSE Fragile X mental retardation syndrome 1 homolog OS=Mus musculus OX=10090 GN=Fmr1 PE=1 SV=1;sp|P35922|FMR1_MOUSE Synaptic function	12	24.1	66.269	-3.44874	0.000683178	0.00264807	-5.74461	-3.57885	-2.78908	-2.04474	-3.08641	24839000	354270	10010000	716410	7136600		31515000	8579800	74637000	12148000	24.5661	18.4345	23.2549	19.4504	22.7668		24.9095	23.0325	26.1534	23.5342	23.1535	24.8995	24.2795	24.8744	25.1953	17.4089	21.3206	21.4904	22.8297	22.1089
P09405;A0A087WRM5	P09405	Nucleolin	Ncl	sp|P09405|NUCL_MOUSE Nucleolin OS=Mus musculus OX=10090 GN=Ncl PE=1 SV=2	38	46	76.722	-3.53147	0.00069911	0.00268606	-5.77476	-2.8853	-1.78264	-4.09052	-3.12414	6398800000	89376000	279240000	32321000	149290000	39825000	518720000	34202000	2070000000	328220000	32.5752	26.4134	28.0569	24.946	27.1535	25.2472	28.9504	25.0276	30.947	28.2901	31.1626	29.7015	28.6662	28.9153	29.9889	25.3878	26.8162	26.8836	24.8247	26.8647
O55106	O55106	Striatin	Strn	sp|O55106|STRN_MOUSE Striatin OS=Mus musculus OX=10090 GN=Strn PE=1 SV=2	1	2.8	85.965	3.86431	0.000721002	0.00274608	4.21526	3.30665	2.40277	6.89075	2.50609				898750		671080		4076200		3572200				19.7776		19.3561		21.9588		21.7684	16.5673	18.3411	18.5898	14.8652	17.837	20.7825	21.6478	20.9925	21.756	20.343
E9PYI7;F6VG99;E9PYF4;F6TFN2;Q3UPW3;A0A5F8MPW2;E0CZD8	E9PYI7;F6VG99;E9PYF4;F6TFN2		Lmo7	tr|E9PYI7|E9PYI7_MOUSE LIM domain only 7 OS=Mus musculus OX=10090 GN=Lmo7 PE=1 SV=1;tr|F6VG99|F6VG99_MOUSE LIM domain only 7 (Fragment) OS=Mus musculus OX=10090 GN=Lmo7 PE=1 SV=1;tr|E9PYF4|E9PYF4_MOUSE LIM domain only 7 OS=Mus musculus OX=10090 GN=Lmo7 PE=	8	7.7	164.74	3.86665	0.000737063	0.00275926	2.37816	2.39577	3.92669	3.70488	6.92777	4440400	17653000		579530		308260		838870		74006000	22.0823	24.0734		19.1445		18.2338		19.6781		26.1411	20.6697	18.619	15.9435	15.7704	17.788	23.0478	21.0147	19.8702	19.4752	24.7158
Q9CQM8;O09167	Q9CQM8;O09167	60S ribosomal protein L21	Rpl21	tr|Q9CQM8|Q9CQM8_MOUSE 60S ribosomal protein L21 OS=Mus musculus OX=10090 GN=Rpl21 PE=1 SV=1;sp|O09167|RL21_MOUSE 60S ribosomal protein L21 OS=Mus musculus OX=10090 GN=Rpl21 PE=1 SV=3	6	44.4	18.579	-4.66939	0.000732624	0.00275926	-8.95099	-4.35915	-4.01792	-3.91513	-2.10377	848310000	1310800	35533000	1480700	28832000		157160000	11702000	125150000	40252000	29.66	20.322	25.0827	20.4978	24.7812		27.2277	23.4803	26.8991	25.2626	28.2474	26.7272	26.2939	27.1925	25.941	19.2964	22.3681	22.2759	23.2774	23.8372
Q9D0I9	Q9D0I9	Arginine--tRNA ligase, cytoplasmic	Rars	sp|Q9D0I9|SYRC_MOUSE Arginine--tRNA ligase, cytoplasmic OS=Mus musculus OX=10090 GN=Rars1 PE=1 SV=2	6	10.3	75.673	-3.29944	0.000899138	0.00333748	-0.92737	-3.71499	-4.05593	-3.36305	-4.43586	49065000	19729000	24146000	1572500	21130000	1166000	7905600	863070	50878000	3249800	25.5482	24.2338	24.5253	20.5846	24.3328	20.1531	22.9144	19.7191	25.6005	21.6319	24.1356	26.1698	25.8455	22.8793	24.6424	23.2082	22.4549	21.7896	19.5163	20.2066
Q80UG5-3;A2A6U3;Q80UG5;Q80UG5-2;A2A6U5	Q80UG5-3;A2A6U3;Q80UG5	Septin-9	Sept9	sp|Q80UG5-3|SEPT9_MOUSE Isoform 3 of Septin-9 OS=Mus musculus OX=10090 GN=Septin9;tr|A2A6U3|A2A6U3_MOUSE Septin-9 OS=Mus musculus OX=10090 GN=Septin9 PE=1 SV=1;sp|Q80UG5|SEPT9_MOUSE Septin-9 OS=Mus musculus OX=10090 GN=Septin9 PE=1 SV=1	15	35.1	64.774	3.31314	0.000910531	0.00335137	1.41523	4.68324	2.45311	4.61368	3.40044	35002000	71387000	783550	17216000	2781400	13979000	3641000	100130000	11847000	172940000	25.0609	26.0892	19.5797	24.0372	21.4074	23.7368	21.7959	26.5773	23.498	27.3657	23.6483	21.2242	22.9201	21.7608	22.5399	25.0636	25.9075	25.3732	26.3745	25.9404
P61979-2;P61979;P61979-3;B2M1R6;H3BLL4;H3BKD0;A0A286YDM3;H3BK96;A0A286YCM2;H3BKI8;A0A286YEC4;A0A286YDH1;H3BLP7;Q8BT23;H3BJ43;H3BJS9;A0A286YE41	P61979-2;P61979;P61979-3;B2M1R6;H3BLL4;H3BKD0;A0A286YDM3;H3BK96;A0A286YCM2	Heterogeneous nuclear ribonucleoprotein K	Hnrnpk	sp|P61979-2|HNRPK_MOUSE Isoform 2 of Heterogeneous nuclear ribonucleoprotein K OS=Mus musculus OX=10090 GN=Hnrnpk;sp|P61979|HNRPK_MOUSE Heterogeneous nuclear ribonucleoprotein K OS=Mus musculus OX=10090 GN=Hnrnpk PE=1 SV=1;sp|P61979-3|HNRPK_MOUSE Isoform 3	16	44.4	51.028	-3.32469	0.000940773	0.00343382	-1.96483	-4.47558	-4.79366	-1.65895	-3.73043	345020000	67588000	64589000		51744000	1712300	59650000	21218000	249090000	25944000	28.3621	26.0103	25.9448		25.6249	20.7075	25.83	24.3388	27.8921	24.6289	26.9495	27.5893	27.1376	25.7949	26.934	24.9847	23.1138	22.3439	24.1359	23.2036
G5E8J4;Q62136;A0A1Y7VNU2;A0A1Y7VNX8;A0A1Y7VKP4;A0A0R4J080;Q62130	G5E8J4;Q62136;A0A1Y7VNU2	Protein-tyrosine-phosphatase;Tyrosine-protein phosphatase non-receptor type 21	Ptpn21	tr|G5E8J4|G5E8J4_MOUSE Tyrosine-protein phosphatase non-receptor type OS=Mus musculus OX=10090 GN=Ptpn21 PE=1 SV=1;sp|Q62136|PTN21_MOUSE Tyrosine-protein phosphatase non-receptor type 21 OS=Mus musculus OX=10090 GN=Ptpn21 PE=1 SV=1;tr|A0A1Y7VNU2|A0A1Y7VNU2	13	13.1	133.53	3.76203	0.000967771	0.00350317	3.06373	0.737798	5.37261	4.92213	4.7139	17643000	112810000	3944500	5625500		4452400		11014000	613490	22258000	24.0726	26.7493	21.9114	22.4235		22.0862		23.3928	19.2267	24.4078	22.66	23.556	18.35	18.2679	18.2686	25.7237	24.2938	23.7226	23.19	22.9825
P62751	P62751	60S ribosomal protein L23a	Rpl23a	sp|P62751|RL23A_MOUSE 60S ribosomal protein L23a OS=Mus musculus OX=10090 GN=Rpl23a PE=1 SV=1	12	48.7	17.695	-3.61978	0.000977927	0.00351092	-5.308	-1.62319	-4.3696	-4.98348	-1.81464	6388000000	123310000	78040000	21665000	190150000	8442500	271880000	9653600	404020000	158780000	32.5727	26.8777	26.2177	24.3689	27.5026	23.0092	28.0184	23.2026	28.5899	27.2425	31.1601	27.8623	29.0153	27.9833	27.6318	25.8521	26.2391	24.6457	22.9998	25.8171
Q9Z1X4;Q9Z1X4-3;A0A1L1STE4;Q45VK5;Q9Z1X4-2;A0A1L1SQR7;A0A1L1ST48;A0A1L1SU19;A0A1L1SSU8;Q91WM1-2;Q91WM1;A0A1L1SR62;A0A1L1SQ69	Q9Z1X4;Q9Z1X4-3;A0A1L1STE4;Q45VK5;Q9Z1X4-2	Interleukin enhancer-binding factor 3	Ilf3	sp|Q9Z1X4|ILF3_MOUSE Interleukin enhancer-binding factor 3 OS=Mus musculus OX=10090 GN=Ilf3 PE=1 SV=2;sp|Q9Z1X4-3|ILF3_MOUSE Isoform 3 of Interleukin enhancer-binding factor 3 OS=Mus musculus OX=10090 GN=Ilf3;tr|A0A1L1STE4|A0A1L1STE4_MOUSE Interleukin enha	29	44.8	96.02	-4.92991	0.00099591	0.00354641	-7.83171	0.0210553	-5.32488	-6.05032	-5.4637	982050000	3296500	63718000	55293000	52663000	1205900	79524000	1347900	297710000	9326300	29.8712	21.6525	25.9252	25.7206	25.6503	20.2017	26.2449	20.3623	28.1493	23.1529	28.4586	27.5698	27.163	26.2098	27.1912	20.6269	27.5908	21.8381	20.1594	21.7275
P26039;A0A1L1SQP9;F6S1V7;A2AIM2;F6SX70	P26039	Talin-1	Tln1	sp|P26039|TLN1_MOUSE Talin-1 OS=Mus musculus OX=10090 GN=Tln1 PE=1 SV=2	42	23.5	269.82	4.17684	0.00104502	0.00369127	1.37641	6.80359	6.31174	2.72131	3.67117	12977000	25764000		48287000	401270	29256000	26814000	198630000	15434000	271810000	23.6295	24.6189		25.5251	18.6142	24.8022	24.6765	27.5655	23.8796	28.018	22.2169	20.5918	20.1269	24.6414	22.9215	23.5933	27.3954	26.4387	27.3627	26.5927
P62960;A2BGG7;A0A0A0MQD2;B2RUF0;Q9Z2C8-2;Q9Z2C8	P62960;A2BGG7	Nuclease-sensitive element-binding protein 1	Ybx1	sp|P62960|YBOX1_MOUSE Y-box-binding protein 1 OS=Mus musculus OX=10090 GN=Ybx1 PE=1 SV=3;tr|A2BGG7|A2BGG7_MOUSE Y-box-binding protein 1 (Fragment) OS=Mus musculus OX=10090 GN=Ybx1 PE=1 SV=1	15	62.1	35.73	-3.7441	0.00105679	0.00370299	-6.92281	-3.67347	-3.74385	-2.12482	-2.25557	2716300000	17120000	92731000	6215400	134010000	9180800	481120000	123910000	663610000	192120000	31.339	24.0292	26.4665	22.5674	26.9978	23.1302	28.8418	26.8847	29.3058	27.5174	29.9264	28.1111	28.5105	28.8067	28.3477	23.0036	24.4376	24.7666	26.6819	26.0921
D3Z0N2;D3Z0E9	D3Z0N2;D3Z0E9		Sorbs2	tr|D3Z0N2|D3Z0N2_MOUSE Sorbin and SH3 domain-containing protein 2 (Fragment) OS=Mus musculus OX=10090 GN=Sorbs2 PE=1 SV=1;tr|D3Z0E9|D3Z0E9_MOUSE Sorbin and SH3 domain-containing protein 2 (Fragment) OS=Mus musculus OX=10090 GN=Sorbs2 PE=1 SV=1	2	43.9	6.2678	3.83354	0.00112365	0.00390405	7.21112	1.91906	2.99943	2.85512	4.18295		10783000		141170		285780		1619200	194970			23.3623		17.1071		18.1245		20.6268	17.5729		15.1255	17.0582	16.7615	17.5689	16.6148	22.3367	18.9773	19.761	20.424	20.7977
Q8BTS0;Q61656;S4R1I6;B1ARB9;B1ARC0;S4R1E3	Q8BTS0;Q61656;S4R1I6	Probable ATP-dependent RNA helicase DDX5	Ddx5	tr|Q8BTS0|Q8BTS0_MOUSE DEAD (Asp-Glu-Ala-Asp) box polypeptide 5 OS=Mus musculus OX=10090 GN=Ddx5 PE=1 SV=1;sp|Q61656|DDX5_MOUSE Probable ATP-dependent RNA helicase DDX5 OS=Mus musculus OX=10090 GN=Ddx5 PE=1 SV=2;tr|S4R1I6|S4R1I6_MOUSE Probable ATP-dependen	21	32	69.265	-3.56296	0.001132	0.00390405	-0.537942	-5.25149	-3.91592	-4.39029	-3.71917	425480000	224100000	561830000	12613000	592100000	36003000	659330000	35317000	2741600000	287790000	28.6645	27.7396	29.0656	23.5884	29.1413	25.1016	29.2964	25.0739	31.3524	28.1004	27.2519	30.7101	30.654	29.2613	30.3943	26.714	25.4586	26.738	24.871	26.6751
E9PUM4;A0A1L1SQ51;Q71LX4;Q8CDM9;A0A1L1SRI1	E9PUM4;A0A1L1SQ51;Q71LX4;Q8CDM9;A0A1L1SRI1	Talin-2	Tln2	tr|E9PUM4|E9PUM4_MOUSE Talin-2 OS=Mus musculus OX=10090 GN=Tln2 PE=1 SV=1;tr|A0A1L1SQ51|A0A1L1SQ51_MOUSE Talin-2 OS=Mus musculus OX=10090 GN=Tln2 PE=1 SV=1;sp|Q71LX4|TLN2_MOUSE Talin-2 OS=Mus musculus OX=10090 GN=Tln2 PE=1 SV=3;tr|Q8CDM9|Q8CDM9_MOUSE Talin	7	4	271.66	2.9992	0.0011725	0.00397871	2.28055	2.20574	2.70178	5.04805	2.75988		531700		631870		397650		5039800	991820	9287400		19.0203		19.2693		18.6011		22.2649	19.9197	23.1468	15.7141	18.9338	17.5358	17.0141	18.9616	17.9947	21.1395	20.2376	22.0621	21.7215
E9QQ96;A0A1W2P6H1;Z4YJE4;A2AAJ9;H7BX05;A2AAJ9-3;A2AAJ9-2;F7DCJ0	E9QQ96;A0A1W2P6H1;Z4YJE4;A2AAJ9;H7BX05	Obscurin	Obscn	tr|E9QQ96|E9QQ96_MOUSE Obscurin OS=Mus musculus OX=10090 GN=Obscn PE=1 SV=2;tr|A0A1W2P6H1|A0A1W2P6H1_MOUSE Obscurin OS=Mus musculus OX=10090 GN=Obscn PE=1 SV=2;tr|Z4YJE4|Z4YJE4_MOUSE Obscurin OS=Mus musculus OX=10090 GN=Obscn PE=1 SV=3;sp|A2AAJ9|OBSCN_MOUS	49	12.7	815.63	3.78485	0.00119906	0.00397871	6.08635	5.67043	1.3818	2.41575	3.36994	3088700	160490000	630490	27461000	7395800	17689000	24572000	147280000	18824000	269040000	21.5586	27.2579	19.2661	24.7109	22.8183	24.0763	24.5505	27.134	24.1661	28.0032	20.146	20.9107	24.331	24.5154	23.208	26.2323	26.5811	25.7128	26.9311	26.5779
P47857;P47857-2;P47857-3;A0A2R8VHA5;A0A2R8VHV2	P47857;P47857-2;P47857-3	ATP-dependent 6-phosphofructokinase, muscle type	Pfkm	sp|P47857|PFKAM_MOUSE ATP-dependent 6-phosphofructokinase, muscle type OS=Mus musculus OX=10090 GN=Pfkm PE=1 SV=3;sp|P47857-2|PFKAM_MOUSE Isoform 2 of ATP-dependent 6-phosphofructokinase, muscle type OS=Mus musculus OX=10090 GN=Pfkm;sp|P47857-3|PFKAM_MOUSE	6	12.7	85.268	3.09804	0.00116846	0.00397871	2.12188	1.597	4.46014	2.93878	4.37237	23579000	78483000		779940		5728000		847310			24.491	26.2259		19.573		22.4496		19.6925			23.0784	19.8462	19.6259	16.5509	16.7281	25.2003	21.4432	24.086	19.4897	21.1004
P47963	P47963	60S ribosomal protein L13	Rpl13	sp|P47963|RL13_MOUSE 60S ribosomal protein L13 OS=Mus musculus OX=10090 GN=Rpl13 PE=1 SV=3	13	46	24.305	-3.35621	0.00119906	0.00397871	-2.05886	-6.02449	-2.18199	-3.01067	-3.50502	1062300000	194970000	477010000	6266800	220770000	44653000	940120000	131030000	2095200000	255130000	29.9845	27.5387	28.8294	22.5793	27.718	25.4123	29.8083	26.9653	30.9644	27.9267	28.5719	30.474	29.2307	29.7732	30.0063	26.5131	24.4495	27.0487	26.7625	26.5013
Q9JHJ0;A0A1L1SQ12;A0A1L1SR42	Q9JHJ0	Tropomodulin-3	Tmod3	sp|Q9JHJ0|TMOD3_MOUSE Tropomodulin-3 OS=Mus musculus OX=10090 GN=Tmod3 PE=1 SV=1	11	36.1	39.502	3.96688	0.00118475	0.00397871	2.45089	5.36688	7.18951	2.49306	2.33404	14394000	60183000		3250100		6237000	56351000	356350000	50729000	353610000	23.779	25.8429		21.6321		22.5724	25.7479	28.4087	25.5963	28.3976	22.3664	18.1354	17.0193	25.7128	24.6382	24.8173	23.5023	24.2088	28.2059	26.9722
D3YUN3;F6QC77;Q9WUZ5;D3YTL4	D3YUN3;F6QC77;Q9WUZ5	Troponin I, slow skeletal muscle	Tnni1	tr|D3YUN3|D3YUN3_MOUSE Troponin I, slow skeletal muscle OS=Mus musculus OX=10090 GN=Tnni1 PE=1 SV=1;tr|F6QC77|F6QC77_MOUSE Troponin I, slow skeletal muscle (Fragment) OS=Mus musculus OX=10090 GN=Tnni1 PE=1 SV=1;sp|Q9WUZ5|TNNI1_MOUSE Troponin I, slow skelet	14	62.6	19.843	-2.8568	0.00123731	0.00406725	-2.8331	-4.53659	-2.43793	-2.61607	-1.86031	1944500000	208670000	26487000	976010	105000000	17785000	1338500000	245240000	1933400000	736150000	30.8568	27.6366	24.6588	19.8965	26.6458	24.0842	30.318	27.8696	30.8485	29.4554	29.4441	26.3033	28.1585	30.2829	29.8904	26.6111	21.7668	25.7206	27.6668	28.0301
P47962;D3YYV8	P47962;D3YYV8	60S ribosomal protein L5	Rpl5	sp|P47962|RL5_MOUSE 60S ribosomal protein L5 OS=Mus musculus OX=10090 GN=Rpl5 PE=1 SV=3;tr|D3YYV8|D3YYV8_MOUSE 60S ribosomal protein L5 (Fragment) OS=Mus musculus OX=10090 GN=Rpl5 PE=1 SV=1	10	34.3	34.4	-3.55594	0.0012536	0.00406725	-5.37103	-2.70603	-1.40252	-5.5966	-2.70351	403970000	7464600	9571100	1254400	2088900	725220	96361000	2236900	97769000	20750000	28.5897	22.8316	23.1903	20.2586	20.9943	19.4681	26.5219	21.0931	26.5429	24.3066	27.1771	24.8348	22.507	26.4868	25.5848	21.806	22.1288	21.1045	20.8902	22.8813
Q9CQR2	Q9CQR2	40S ribosomal protein S21	Rps21	sp|Q9CQR2|RS21_MOUSE 40S ribosomal protein S21 OS=Mus musculus OX=10090 GN=Rps21 PE=1 SV=1	5	48.2	9.1413	4.26397	0.00125293	0.00406725	5.22543	0.476159	6.26152	3.00859	6.34816			1604800	1909100		5899600		3915100		43713000			20.614	20.8645		22.4922		21.9006		25.3816	18.7748	22.2585	17.8671	18.6892	17.6081	24.0002	22.7347	24.1286	21.6978	23.9562
Q64511;F6U5K2;F6XX57	Q64511	DNA topoisomerase 2-beta	Top2b	sp|Q64511|TOP2B_MOUSE DNA topoisomerase 2-beta OS=Mus musculus OX=10090 GN=Top2b PE=1 SV=2	33	24.7	181.91	-3.78803	0.00129457	0.00416927	-6.59383	-1.19371	-5.08605	-3.02925	-3.0373	791690000	6267800	11751000	4393400	15475000	418150	105820000	14560000	90269000	15201000	29.5604	22.5795	23.4863	22.0669	23.8834	18.6737	26.657	23.7955	26.4277	23.8577	28.1478	25.1308	25.3961	26.6219	25.4696	21.5539	23.9371	20.3101	23.5927	22.4323
D3Z3Q3;Q921U8-2;Q921U8;Q921U8-4;Q921U8-3;D3Z525;D3YZ10	D3Z3Q3;Q921U8-2;Q921U8;Q921U8-4;Q921U8-3	Smoothelin	Smtn	tr|D3Z3Q3|D3Z3Q3_MOUSE Smoothelin OS=Mus musculus OX=10090 GN=Smtn PE=1 SV=1;sp|Q921U8-2|SMTN_MOUSE Isoform L2 of Smoothelin OS=Mus musculus OX=10090 GN=Smtn;sp|Q921U8|SMTN_MOUSE Smoothelin OS=Mus musculus OX=10090 GN=Smtn PE=1 SV=2;sp|Q921U8-4|SMTN_MOUSE	23	29.6	103.04	3.16321	0.00138492	0.0044277	3.39004	3.52327	0.623899	3.90209	4.37677	30910000	247800000		71594000	10208000	14438000	7489900	125780000	12849000	369030000	24.8816	27.8846		26.0933	23.2832	23.7834	22.8365	26.9063	23.6152	28.4592	23.469	24.4403	24.7959	22.8014	22.6571	26.859	27.9636	25.4198	26.7035	27.0338
Q8VEK3-2;Q8VEK3	Q8VEK3-2;Q8VEK3	Heterogeneous nuclear ribonucleoprotein U	Hnrnpu	sp|Q8VEK3-2|HNRPU_MOUSE Isoform 2 of Heterogeneous nuclear ribonucleoprotein U OS=Mus musculus OX=10090 GN=Hnrnpu;sp|Q8VEK3|HNRPU_MOUSE Heterogeneous nuclear ribonucleoprotein U OS=Mus musculus OX=10090 GN=Hnrnpu PE=1 SV=1	29	32.3	86.805	-2.52924	0.00143811	0.00456442	-2.48974	-3.32081	-2.07346	-2.15104	-2.61115	1895800000	258110000	159230000	13628000	127060000	27707000	341790000	86441000	336020000	76030000	30.8202	27.9434	27.2465	23.7001	26.9209	24.7237	28.3485	26.3652	28.324	26.1801	29.4076	28.8911	28.4336	28.3134	27.3659	26.9178	25.5703	26.3602	26.1624	24.7547
P84099;A2A547	P84099;A2A547	60S ribosomal protein L19;Ribosomal protein L19	Rpl19	sp|P84099|RL19_MOUSE 60S ribosomal protein L19 OS=Mus musculus OX=10090 GN=Rpl19 PE=1 SV=1;tr|A2A547|A2A547_MOUSE Ribosomal protein L19 OS=Mus musculus OX=10090 GN=Rpl19 PE=1 SV=1	8	27.6	23.466	-3.55545	0.00152588	0.00480818	-1.67633	-2.89142	-2.84108	-3.54013	-6.82827	509610000	121930000	23878000	2752100	17400000	2228700	76049000	7343400	153200000	1863800	28.9248	26.8615	24.5092	21.3921	24.0526	21.0878	26.1804	22.808	27.1908	20.8298	27.5122	26.1537	25.5653	26.1453	26.2327	25.8359	23.2623	22.7242	22.6052	19.4045
P62889;A0A2I3BQF4	P62889;A0A2I3BQF4	60S ribosomal protein L30	Rpl30	sp|P62889|RL30_MOUSE 60S ribosomal protein L30 OS=Mus musculus OX=10090 GN=Rpl30 PE=1 SV=2;tr|A0A2I3BQF4|A0A2I3BQF4_MOUSE 60S ribosomal protein L30 OS=Mus musculus OX=10090 GN=Rpl30 PE=1 SV=1	8	72.2	12.784	-4.5144	0.00155812	0.00483737	-7.23673	-1.24513	-4.75201	-7.36852	-1.96962	1747000000	8857700		29808000	103880000		131000000	890460	336090000	118630000	30.7022	23.0785		24.8292	26.6303		26.965	19.7642	28.3243	26.8219	29.2896	27.9446	28.143	26.9299	27.3662	22.0529	26.6994	23.391	19.5614	25.3966
Q61584-3;Q61584;Q61584-4;Q61584-7;Q61584-6;Q61584-5;A0A0G2JEP0;Q61584-2;A0A0H2UH27;A0A0G2JGL6;A0A0G2JGH0	Q61584-3;Q61584;Q61584-4;Q61584-7;Q61584-6;Q61584-5;A0A0G2JEP0;Q61584-2;A0A0H2UH27	Fragile X mental retardation syndrome-related protein 1	Fxr1	sp|Q61584-3|FXR1_MOUSE Isoform B of Fragile X mental retardation syndrome-related protein 1 OS=Mus musculus OX=10090 GN=Fxr1;sp|Q61584|FXR1_MOUSE Fragile X mental retardation syndrome-related protein 1 OS=Mus musculus OX=10090 GN=Fxr1 PE=1 SV=2;sp|Q61584-4	27	44.8	76.206	-3.13732	0.00155873	0.00483737	-2.65823	-0.898852	-3.96805	-3.25072	-4.91073	442780000	53639000	402610000	184660000	347140000	20359000	283370000	33441000	1567400000	72037000	28.722	25.6768	28.5848	27.4603	28.3709	24.2792	28.0781	24.9951	30.5457	26.1022	27.3094	30.2294	29.8836	28.043	29.5876	24.6512	29.3305	25.9156	24.7923	24.6769
Q8BU30;E9Q866	Q8BU30	Isoleucine--tRNA ligase, cytoplasmic	Iars	sp|Q8BU30|SYIC_MOUSE Isoleucine--tRNA ligase, cytoplasmic OS=Mus musculus OX=10090 GN=Iars1 PE=1 SV=2	15	12.2	144.27	-2.46992	0.00156828	0.00483737	-2.38221	-3.07766	-1.96843	-2.27317	-2.64812	89417000	13116000	18196000		8398500	1969700	9935500	2308800	24940000	5500300	26.414	23.6448	24.1171		23.0017	20.9095	23.2442	21.1387	24.572	22.3911	25.0014	25.7617	24.5144	23.209	23.6139	22.6192	22.684	22.546	20.9359	20.9657
Q80UY2;A0A0N4SV15;Q80UY2-2;A0A0N4SV12;A0A0U1RNG8	Q80UY2;A0A0N4SV15;Q80UY2-2	E3 ubiquitin-protein ligase KCMF1	Kcmf1	sp|Q80UY2|KCMF1_MOUSE E3 ubiquitin-protein ligase KCMF1 OS=Mus musculus OX=10090 GN=Kcmf1 PE=1 SV=1;tr|A0A0N4SV15|A0A0N4SV15_MOUSE E3 ubiquitin-protein ligase KCMF1 OS=Mus musculus OX=10090 GN=Kcmf1 PE=1 SV=1;sp|Q80UY2-2|KCMF1_MOUSE Isoform 2 of E3 ubiquit	6	21.8	41.791	3.05948	0.00160063	0.00490262	4.08967	0.686766	4.17358	2.84235	3.50505		5776200	2175800	2995200		1633500	1548900	12478000	2529300	39699000		22.4617	21.0531	21.5142		20.6395	20.5628	23.5729	21.2703	25.2426	17.3464	22.6977	18.1024	20.5277	20.3122	21.4361	23.3844	22.276	23.37	23.8173
P70271;A8Y5C3;Q5SWV3	P70271;A8Y5C3;Q5SWV3	PDZ and LIM domain protein 4	Pdlim4	sp|P70271|PDLI4_MOUSE PDZ and LIM domain protein 4 OS=Mus musculus OX=10090 GN=Pdlim4 PE=1 SV=3;tr|A8Y5C3|A8Y5C3_MOUSE PDZ and LIM domain protein 4 (Fragment) OS=Mus musculus OX=10090 GN=Pdlim4 PE=1 SV=1;tr|Q5SWV3|Q5SWV3_MOUSE PDZ and LIM domain protein 4	3	14.8	35.556	4.3947	0.00190792	0.00579908	1.827	5.99679	7.1029	0.765479	6.28131		2876400		3291100		2005700	17990000	34352000		23437000		21.4558		21.6501		20.9357	24.1007	25.0339		24.4823	18.6032	17.5236	15.4692	24.0656	16.7756	20.4302	23.5204	22.5721	24.8311	23.0569
Q99J95;Q99J95-3;Q99J95-2;D6RHP4	Q99J95;Q99J95-3;Q99J95-2	Cyclin-dependent kinase 9	Cdk9	sp|Q99J95|CDK9_MOUSE Cyclin-dependent kinase 9 OS=Mus musculus OX=10090 GN=Cdk9 PE=1 SV=1;sp|Q99J95-3|CDK9_MOUSE Isoform 3 of Cyclin-dependent kinase 9 OS=Mus musculus OX=10090 GN=Cdk9;sp|Q99J95-2|CDK9_MOUSE Isoform 2 of Cyclin-dependent kinase 9 OS=Mus mu	3	6.7	42.761	2.49137	0.00191979	0.00579908	2.86937	3.23522	2.31469	1.43567	2.60191	902130	5041200		935410		762750	9339600	28379000	3178800	26679000	19.783	22.2653		19.8352		19.5409	23.1549	24.7583	21.6001	24.6692	18.3704	18.4702	18.8626	23.1198	20.6419	21.2397	21.7055	21.1773	24.5555	23.2439
Q9D8E6	Q9D8E6	60S ribosomal protein L4	Rpl4	sp|Q9D8E6|RL4_MOUSE 60S ribosomal protein L4 OS=Mus musculus OX=10090 GN=Rpl4 PE=1 SV=3	21	43.4	47.153	-4.91271	0.0019366	0.0058098	-10.7427	-4.50987	-3.93273	-2.5325	-2.84575	1534100000	684670	268560000	10081000	169410000		1013100000	196690000	878070000	168860000	30.5147	19.385	28.0007	23.2651	27.3359		29.9161	27.5513	29.7098	27.3313	29.1021	29.6452	28.8486	29.881	28.7517	18.3595	25.1354	24.9159	27.3485	25.9059
Z4YJT3;Q6ZQ58;Q9D423;Q6ZQ58-2	Z4YJT3;Q6ZQ58	La-related protein 1	Larp1	tr|Z4YJT3|Z4YJT3_MOUSE La-related protein 1 OS=Mus musculus OX=10090 GN=Larp1 PE=1 SV=1;sp|Q6ZQ58|LARP1_MOUSE La-related protein 1 OS=Mus musculus OX=10090 GN=Larp1 PE=1 SV=3	9	13.8	121.15	-2.82539	0.00200466	0.00597308	-2.49565	-1.6777	-2.51837	-4.99615	-2.43906	67954000	9214000		613080	2033500		4653600	163790	7402000	1887000	26.0181	23.1354		19.2257	20.9555		22.1499	17.3215	22.8195	20.8477	24.6055	22.7736	22.4682	22.1148	21.8614	22.1098	21.0959	19.9499	17.1186	19.4223
E9QKG2;E9PZI6;Q8K0T4;Q9WV86	E9QKG2;E9PZI6;Q8K0T4;Q9WV86	Katanin p60 ATPase-containing subunit A1;Katanin p60 ATPase-containing subunit A-like 1	Katna1;Katnal1	tr|E9QKG2|E9QKG2_MOUSE Katanin p60 ATPase-containing subunit A1 OS=Mus musculus OX=10090 GN=Katna1 PE=1 SV=1;tr|E9PZI6|E9PZI6_MOUSE Katanin p60 ATPase-containing subunit A1 OS=Mus musculus OX=10090 GN=Katna1 PE=1 SV=1;sp|Q8K0T4|KATL1_MOUSE Katanin p60 ATPa	1	2.4	55.982	3.72719	0.00204387	0.00604874	2.2119	5.19164	4.93319	5.8337	0.465535	5278000	18699000		2283300		1413600		8969400	11896000		22.3316	24.1565		21.1227		20.4309		23.0966	23.504		20.919	17.8013	17.1342	17.06	22.5459	23.1309	22.9929	22.0674	22.8937	23.0114
Q8VDJ3;A0A087WP83;A0A087WS92;A0A087WQY9;A0A087WPC5;A0A087WPH2	Q8VDJ3;A0A087WP83	Vigilin	Hdlbp	sp|Q8VDJ3|VIGLN_MOUSE Vigilin OS=Mus musculus OX=10090 GN=Hdlbp PE=1 SV=1;tr|A0A087WP83|A0A087WP83_MOUSE Vigilin OS=Mus musculus OX=10090 GN=Hdlbp PE=1 SV=1	20	22.2	141.74	-2.80223	0.00211596	0.00622006	-3.50698	-1.85491	-1.12194	-4.16979	-3.35753	128840000	8666500	2832600		1138000	479910	19798000	1235600	20690000	2790600	26.941	23.047	21.4337		20.1181	18.8724	24.2389	20.2368	24.3024	21.4121	25.5284	23.0783	21.6308	24.2037	23.3443	22.0214	21.2233	20.5088	20.0339	19.9868
D3Z7R6;Q08093	D3Z7R6;Q08093	Calponin;Calponin-2	Cnn2	tr|D3Z7R6|D3Z7R6_MOUSE Calponin OS=Mus musculus OX=10090 GN=Cnn2 PE=1 SV=1;sp|Q08093|CNN2_MOUSE Calponin-2 OS=Mus musculus OX=10090 GN=Cnn2 PE=1 SV=1	4	17.3	28.958	3.39406	0.00214376	0.00625978	3.47942	0.979645	2.02196	5.96082	4.52847			266110	448780		139820		5020100		11468000			18.0217	18.7756		17.0932		22.2593		23.4511	17.4349	19.6662	16.7077	16.0956	17.4973	20.9143	20.6459	18.7296	22.0564	22.0258
Q9CXY6	Q9CXY6	Interleukin enhancer-binding factor 2	Ilf2	sp|Q9CXY6|ILF2_MOUSE Interleukin enhancer-binding factor 2 OS=Mus musculus OX=10090 GN=Ilf2 PE=1 SV=1	14	44.6	43.062	-2.94372	0.0022022	0.00638783	-4.02729	-1.35912	-1.33563	-4.30608	-3.69046	1053500000		54752000	18253000	41072000	14936000	334740000	19008000	230190000	24649000	29.9725		25.7064	24.1216	25.2917	23.8323	28.3185	24.1801	27.7782	24.555	28.5599	27.351	26.8043	28.2833	26.8201	24.5326	25.9919	25.4687	23.9773	23.1297
O88569-3;O88569-2;O88569	O88569-3;O88569-2;O88569	Heterogeneous nuclear ribonucleoproteins A2/B1	Hnrnpa2b1	sp|O88569-3|ROA2_MOUSE Isoform 3 of Heterogeneous nuclear ribonucleoproteins A2/B1 OS=Mus musculus OX=10090 GN=Hnrnpa2b1;sp|O88569-2|ROA2_MOUSE Isoform 2 of Heterogeneous nuclear ribonucleoproteins A2/B1 OS=Mus musculus OX=10090 GN=Hnrnpa2b1;sp|O88569|ROA2	3	16.6	32.46	3.83658	0.00230823	0.00665135	0.760814	2.77432	7.54398	4.07421	4.02957	24739000	32056000		967410		9708000		3015300			24.5603	24.9341		19.8838		23.2107		21.5239			23.1477	18.9797	17.3032	17.2468	18.0295	23.9085	21.754	24.8472	21.321	22.0591
P14869;D3YVM5;S4R1N1	P14869;D3YVM5;S4R1N1	60S acidic ribosomal protein P0	Rplp0	sp|P14869|RLA0_MOUSE 60S acidic ribosomal protein P0 OS=Mus musculus OX=10090 GN=Rplp0 PE=1 SV=3;tr|D3YVM5|D3YVM5_MOUSE 60S acidic ribosomal protein P0 (Fragment) OS=Mus musculus OX=10090 GN=Rplp0 PE=1 SV=1;tr|S4R1N1|S4R1N1_MOUSE 60S acidic ribosomal prote	12	49.5	34.216	-2.66399	0.0025545	0.00731289	-2.24621	-4.7689	-2.04878	-1.94659	-2.30947	751870000	121190000	642470000	20153000	289810000	64287000	1541700000	449270000	2069600000	577190000	29.4859	26.8527	29.2591	24.2645	28.1105	25.938	30.5219	28.743	30.9467	29.1045	28.0733	30.9036	29.6232	30.4868	29.9886	25.8271	26.1347	27.5744	28.5402	27.6791
Q91W50;Q8JZN2;A0A0G2JF72	Q91W50;Q8JZN2;A0A0G2JF72	Cold shock domain-containing protein E1	Csde1	sp|Q91W50|CSDE1_MOUSE Cold shock domain-containing protein E1 OS=Mus musculus OX=10090 GN=Csde1 PE=1 SV=1;tr|Q8JZN2|Q8JZN2_MOUSE Cold shock domain-containing protein E1 OS=Mus musculus OX=10090 GN=Csde1 PE=1 SV=1;tr|A0A0G2JF72|A0A0G2JF72_MOUSE Cold shock d	7	10.4	88.79	-2.69246	0.00258659	0.00735666	-1.98944	-2.65052	-1.05006	-3.71354	-4.05871	24715000	4759700	10621000	1446600	2101600		14755000	1263400	37126000	3079900	24.5589	22.1824	23.3404	20.4642	21.0031		23.8147	20.2689	25.1459	21.5545	23.1463	24.985	22.5158	23.7796	24.1878	21.1568	22.3345	21.4657	20.066	20.1291
P27659;A0A087WQK0;A0A087WNS0;A0A2R8VHN4	P27659	60S ribosomal protein L3	Rpl3	sp|P27659|RL3_MOUSE 60S ribosomal protein L3 OS=Mus musculus OX=10090 GN=Rpl3 PE=1 SV=3	16	44.4	46.109	-3.92655	0.00265572	0.00750454	-8.22435	-3.38626	-4.36355	-2.20291	-1.45567	2401800000	6141300	113820000	9309400	176490000	7868900	839430000	204800000	751570000	378810000	31.1615	22.5501	26.7622	23.1503	27.395	22.9077	29.6448	27.6096	29.4853	28.4969	29.7489	28.4067	28.9077	29.6097	28.5272	21.5245	25.0205	24.5442	27.4068	27.0716
A0A494BBI9;O89032-3;O89032-2;O89032	A0A494BBI9;O89032-3;O89032-2;O89032	SH3 and PX domain-containing protein 2A	Sh3pxd2a	tr|A0A494BBI9|A0A494BBI9_MOUSE SH3 and PX domain-containing protein 2A OS=Mus musculus OX=10090 GN=Sh3pxd2a PE=1 SV=1;sp|O89032-3|SPD2A_MOUSE Isoform 3 of SH3 and PX domain-containing protein 2A OS=Mus musculus OX=10090 GN=Sh3pxd2a;sp|O89032-2|SPD2A_MOUSE	6	7.9	108.28	2.54714	0.00271956	0.00763568	3.49233	3.73403	1.68716	2.42267	1.39952	1502000	12926000				780570	415850	2504500	1096700	3999800	20.5185	23.6238				19.5742	18.6657	21.2561	20.0647	21.9315	19.1059	18.0952	19.5234	18.6306	19.1066	22.5982	21.8292	21.2106	21.0533	20.5062
Q8K310;A0A494BAZ2;A0A494BAZ7;A0A494BAD4;A0A494B9X1;A0A494B9B1;A0A494B968;A0A494B9C9;A0A494B8Y5;A0A494BAL7;A0A494BB50;A0A494B9Q4;A0A494BAC5	Q8K310;A0A494BAZ2	Matrin-3	Matr3	sp|Q8K310|MATR3_MOUSE Matrin-3 OS=Mus musculus OX=10090 GN=Matr3 PE=1 SV=1;tr|A0A494BAZ2|A0A494BAZ2_MOUSE Matrin-3 (Fragment) OS=Mus musculus OX=10090 GN=Matr3 PE=1 SV=1	16	24.6	94.629	-3.14774	0.00278201	0.00776126	-3.87179	-6.05534	-1.48306	-2.35386	-1.97464	175630000	9174300	21373000	274850	20873000	6853200	60135000	13214000	73872000	25984000	27.388	23.1292	24.3493	18.0683	24.3151	22.7083	25.8417	23.6556	26.1385	24.6311	25.9754	25.9938	25.8278	25.8066	25.1804	22.1036	19.9385	24.3448	23.4527	23.2058
Q3U741;Q501J6;Q3TU25;Q501J6-2	Q3U741;Q501J6;Q3TU25;Q501J6-2	Probable ATP-dependent RNA helicase DDX17	Ddx17	tr|Q3U741|Q3U741_MOUSE Probable ATP-dependent RNA helicase DDX17 OS=Mus musculus OX=10090 GN=Ddx17 PE=1 SV=1;sp|Q501J6|DDX17_MOUSE Probable ATP-dependent RNA helicase DDX17 OS=Mus musculus OX=10090 GN=Ddx17 PE=1 SV=1;tr|Q3TU25|Q3TU25_MOUSE Probable ATP-dep	20	30.7	72.584	-3.44131	0.0030433	0.00838526	-0.0511065	-3.58266	-6.31662	-3.40571	-3.85048	170790000	126060000	206820000	14763000	276640000	3185500	195640000	20736000	1088800000	104350000	27.3476	26.9095	27.6238	23.8155	28.0434	21.6031	27.5436	24.3056	30.0201	26.6369	25.935	29.2684	29.5561	27.5085	29.062	25.8839	25.6857	23.2395	24.1028	25.2115
Q7TQ48;Q7TQ48-2	Q7TQ48;Q7TQ48-2	Sarcalumenin	Srl	sp|Q7TQ48|SRCA_MOUSE Sarcalumenin OS=Mus musculus OX=10090 GN=Srl PE=1 SV=1;sp|Q7TQ48-2|SRCA_MOUSE Isoform 2 of Sarcalumenin OS=Mus musculus OX=10090 GN=Srl	8	11.8	99.183	-3.51109	0.00304397	0.00838526	-2.36589	-5.08976	-0.0669214	-5.75988	-4.27298	84171000	12487000	13452000	337820	4551300	3987900	30137000	624730	40274000		26.3268	23.5739	23.6813	18.3659	22.1178	21.9272	24.845	19.2529	25.2633		24.9142	25.3259	23.6305	24.8099	24.3052	22.5483	20.2361	23.5636	19.05	20.0323
P27546-2;P27546;P27546-3;A0A140T8T5;E9PZ43;A0A0G2JDN7;P27546-4;A0A0G2JG35;A0A0G2JFT4;A0A0G2JFK3;A0A0G2JDY5;Q78TF3;A0A0G2JE57;A0A0G2JDU1	P27546-2;P27546;P27546-3	Microtubule-associated protein 4	Map4	sp|P27546-2|MAP4_MOUSE Isoform 2 of Microtubule-associated protein 4 OS=Mus musculus OX=10090 GN=Map4;sp|P27546|MAP4_MOUSE Microtubule-associated protein 4 OS=Mus musculus OX=10090 GN=Map4 PE=1 SV=3;sp|P27546-3|MAP4_MOUSE Isoform 3 of Microtubule-associate	18	24.1	117.34	-2.31656	0.00311396	0.00852447	-2.82219	-1.16776	-2.66482	-2.08976	-2.83828	217170000	23482000	4732300	1801400	39500000	5716900	164320000	43361000	242890000	46952000	27.6942	24.4851	22.1741	20.7807	25.2353	22.4468	27.2919	25.3699	27.8557	25.4847	26.2816	23.8187	26.748	27.2568	26.8976	23.4595	22.6509	24.0832	25.1671	24.0593
Q8CGP6;C0HKE7;C0HKE1;C0HKE2;C0HKE3;C0HKE4;C0HKE5;C0HKE6;C0HKE9;A0A0N4SV66;Q8CGP4;C0HKE8;Q8BFU2;Q8CGP5;Q8CGP7;Q8R1M2;G3UWL7	Q8CGP6;C0HKE7;C0HKE1;C0HKE2;C0HKE3;C0HKE4;C0HKE5;C0HKE6;C0HKE9;A0A0N4SV66;Q8CGP4;C0HKE8;Q8BFU2;Q8CGP5;Q8CGP7;Q8R1M2	Histone H2A type 1-H;Histone H2A;Histone H2A type 3;Histone H2A type 1-F;Histone H2A type 1-K;Histone H2A,J	Hist1h2ah;Hist1h2aa;Hist3h2a;Hist1h2af;Hist1h2ak;H2afj	sp|Q8CGP6|H2A1H_MOUSE Histone H2A type 1-H OS=Mus musculus OX=10090 GN=H2ac12 PE=1 SV=3;sp|C0HKE7|H2A1N_MOUSE Histone H2A type 1-N OS=Mus musculus OX=10090 GN=Hist1h2an PE=1 SV=1;sp|C0HKE1|H2A1B_MOUSE Histone H2A type 1-B OS=Mus musculus OX=10090 GN=H2ac4	2	14.1	13.95	-3.64281	0.00322493	0.00877341	-4.22918	-0.663456	-3.30531	-7.41456	-2.60155	56371000000	2298500000	505570000	272980000	852950000	79192000	3528600000	23232000	5773200000	1315000000	35.7142	31.098	28.9133	28.0242	29.6679	26.2389	31.7164	24.4696	32.4267	30.2924	34.3016	30.5579	31.1806	31.6813	31.4686	30.0724	29.8944	27.8753	24.2668	28.8671
Q8CF89	Q8CF89	TGF-beta-activated kinase 1 and MAP3K7-binding protein 1	Tab1	sp|Q8CF89|TAB1_MOUSE TGF-beta-activated kinase 1 and MAP3K7-binding protein 1 OS=Mus musculus OX=10090 GN=Tab1 PE=1 SV=2	4	10.6	54.616	3.62472	0.00326418	0.00882539	7.52752	3.14581	3.81682	0.724484	2.90894		49814000		1362600				2204700		1116100		25.57		20.3779				21.0722		20.09	17.0169	19.1023	18.2794	20.1448	15.7558	24.5445	22.2482	22.0962	20.8693	18.6647
P47911;A0A0J9YU32	P47911	60S ribosomal protein L6	Rpl6	sp|P47911|RL6_MOUSE 60S ribosomal protein L6 OS=Mus musculus OX=10090 GN=Rpl6 PE=1 SV=3	12	34.5	33.509	-3.41863	0.00343264	0.00922391	-4.8676	-6.48841	-3.15118	-0.96409	-1.62187	420360000	11011000	150930000	1437600	223990000	23141000	708810000	408130000	1142100000	513010000	28.6471	23.3924	27.1693	20.4552	27.7389	24.4639	29.4008	28.6045	30.089	28.9344	27.2344	28.8139	29.2516	29.3657	29.1309	22.3668	22.3255	26.1004	28.4016	27.5091
P62827;Q14AA6;Q61820	P62827;Q14AA6;Q61820	GTP-binding nuclear protein Ran;GTP-binding nuclear protein Ran, testis-specific isoform	Ran;1700009N14Rik;Rasl2-9	sp|P62827|RAN_MOUSE GTP-binding nuclear protein Ran OS=Mus musculus OX=10090 GN=Ran PE=1 SV=3;tr|Q14AA6|Q14AA6_MOUSE GTP-binding nuclear protein Ran OS=Mus musculus OX=10090 GN=1700009N14Rik PE=2 SV=1;sp|Q61820|RANT_MOUSE GTP-binding nuclear protein Ran, t	6	23.6	24.423	2.17869	0.00351346	0.00938351	2.88292	2.21029	1.72092	2.2434	1.8359	246240000	1389000000	42614000	168650000	44369000	134240000	59744000	317770000	122750000	605810000	27.8755	30.3714	25.3448	27.3295	25.403	27.0002	25.8323	28.2434	26.8711	29.1743	26.4629	26.9894	26.9157	25.7972	25.913	29.3458	29.1997	28.6367	28.0406	27.7489
P35980;A0A1B0GSS8;A0A1B0GQU8;A0A1B0GSF7;A0A1B0GSA8;A0A1B0GRZ3;A0A1B0GS28	P35980;A0A1B0GSS8;A0A1B0GQU8;A0A1B0GSF7;A0A1B0GSA8	60S ribosomal protein L18	Rpl18	sp|P35980|RL18_MOUSE 60S ribosomal protein L18 OS=Mus musculus OX=10090 GN=Rpl18 PE=1 SV=3;tr|A0A1B0GSS8|A0A1B0GSS8_MOUSE 60S ribosomal protein L18 OS=Mus musculus OX=10090 GN=Rpl18 PE=1 SV=1;tr|A0A1B0GQU8|A0A1B0GQU8_MOUSE 60S ribosomal protein L18 OS=Mus	9	42.6	21.644	-4.34752	0.00374087	0.00993032	-6.37818	0.154489	-8.2231	-4.8662	-2.42459	1713300000	15751000	109070000	103820000	210710000	647200	631800000	24333000	678560000	174730000	30.6741	23.9089	26.7007	26.6295	27.6507	19.3039	29.2349	24.5364	29.3379	27.3806	29.2615	28.3452	29.1634	29.1998	28.3798	22.8833	28.4997	20.9403	24.3336	25.9552
P11983;P11983-2;F2Z483	P11983;P11983-2	T-complex protein 1 subunit alpha	Tcp1	sp|P11983|TCPA_MOUSE T-complex protein 1 subunit alpha OS=Mus musculus OX=10090 GN=Tcp1 PE=1 SV=3;sp|P11983-2|TCPA_MOUSE Isoform 2 of T-complex protein 1 subunit alpha OS=Mus musculus OX=10090 GN=Tcp1	9	23.7	60.448	3.11247	0.00401483	0.0105552	4.04938	3.93886	5.57732	1.02949	0.967306	12249000	155090000		2162300		3472300	5892400	13511000	11578000	31295000	23.5462	27.2085		21.0441		21.7275	22.4904	23.6876	23.4649	24.8994	22.1336	18.9755	17.7866	22.4553	22.5068	26.1829	22.9144	23.3639	23.4848	23.4741
Q9EPU0-2;Q9EPU0	Q9EPU0-2;Q9EPU0	Regulator of nonsense transcripts 1	Upf1	sp|Q9EPU0-2|RENT1_MOUSE Isoform 2 of Regulator of nonsense transcripts 1 OS=Mus musculus OX=10090 GN=Upf1;sp|Q9EPU0|RENT1_MOUSE Regulator of nonsense transcripts 1 OS=Mus musculus OX=10090 GN=Upf1 PE=1 SV=2	24	25.4	122.66	-2.41312	0.00402447	0.0105552	-2.77169	-3.38856	-3.40618	-1.22494	-1.27423	212280000	23771000	41719000	3406800	40275000	3486800	43435000	20873000	101840000	58209000	27.6614	24.5027	25.3142	21.7	25.2634	21.7335	25.3724	24.3151	26.6017	25.7947	26.2488	26.9588	26.7761	25.3372	25.6436	23.4771	23.5702	23.3699	24.1123	24.3694
G5E924;Q8R081;G3UY38;G3UY56;G3UYY3	G5E924;Q8R081;G3UY38	Heterogeneous nuclear ribonucleoprotein L	Hnrnpl	tr|G5E924|G5E924_MOUSE Heterogeneous nuclear ribonucleoprotein L (Fragment) OS=Mus musculus OX=10090 GN=Hnrnpl PE=1 SV=1;sp|Q8R081|HNRPL_MOUSE Heterogeneous nuclear ribonucleoprotein L OS=Mus musculus OX=10090 GN=Hnrnpl PE=1 SV=2;tr|G3UY38|G3UY38_MOUSE Het	14	38.4	66.821	-2.85401	0.00405227	0.0105649	-2.03969	-2.90981	-0.804664	-3.00649	-5.50938	119560000	22237000	13880000		3053800	1604600	33426000	4672300	133300000	4045700	26.8332	24.4065	23.7265		21.5422	20.6138	24.9945	22.1557	26.9901	21.948	25.4206	25.3711	23.0549	24.9593	26.032	23.3809	22.4613	22.2502	21.9529	20.5226
Q8CC35-2;Q8CC35-3;Q8CC35;E9Q3E2;E0CYK1	Q8CC35-2;Q8CC35-3;Q8CC35;E9Q3E2	Synaptopodin	Synpo	sp|Q8CC35-2|SYNPO_MOUSE Isoform 2 of Synaptopodin OS=Mus musculus OX=10090 GN=Synpo;sp|Q8CC35-3|SYNPO_MOUSE Isoform 3 of Synaptopodin OS=Mus musculus OX=10090 GN=Synpo;sp|Q8CC35|SYNPO_MOUSE Synaptopodin OS=Mus musculus OX=10090 GN=Synpo PE=1 SV=2;tr|E9Q3E2	8	14.4	96.249	4.29825	0.00428508	0.0111057	5.45939	5.79866	8.49117	1.02652	0.715487		7157300	349510	16638000		18595000	23782000	54419000	12379000	28101000		22.771	18.415	23.988		24.1484	24.5034	25.6976	23.5614	24.7441	16.286	20.0595	17.2937	24.4682	22.6033	21.7454	25.8582	25.7848	25.4948	23.3188
A2ARP8;Q9QYR6;Q9QYR6-2	A2ARP8;Q9QYR6;Q9QYR6-2	Microtubule-associated protein 1A;MAP1A heavy chain;MAP1 light chain LC2	Map1a	tr|A2ARP8|A2ARP8_MOUSE Microtubule-associated protein 1A OS=Mus musculus OX=10090 GN=Map1a PE=1 SV=1;sp|Q9QYR6|MAP1A_MOUSE Microtubule-associated protein 1A OS=Mus musculus OX=10090 GN=Map1a PE=1 SV=2;sp|Q9QYR6-2|MAP1A_MOUSE Isoform 2 of Microtubule-associ	3	1.6	325.88	2.6891	0.00442303	0.011388	0.157481	2.80352	3.07408	2.93796	4.47246	11405000	9727500		422920			691170	5949600		12671000	23.4432	23.2136		18.69			19.3987	22.5044		23.595	22.0306	17.7567	18.5731	19.3636	17.6972	22.188	20.5602	21.6472	22.3015	22.1697
Q80X50;Q80X50-5;Q80X50-2;Q80X50-4;A0A0H2UH17;A0A0G2JDV6;Q80X50-3;A0A0G2JFN7;A0A0G2JDT1;A0A0G2JGD0;A0A0G2JG47;A0A0G2JE24;A0A0G2JEC6	Q80X50;Q80X50-5;Q80X50-2;Q80X50-4;A0A0H2UH17;A0A0G2JDV6;Q80X50-3	Ubiquitin-associated protein 2-like	Ubap2l	sp|Q80X50|UBP2L_MOUSE Ubiquitin-associated protein 2-like OS=Mus musculus OX=10090 GN=Ubap2l PE=1 SV=1;sp|Q80X50-5|UBP2L_MOUSE Isoform 5 of Ubiquitin-associated protein 2-like OS=Mus musculus OX=10090 GN=Ubap2l;sp|Q80X50-2|UBP2L_MOUSE Isoform 2 of Ubiquiti	11	15.8	116.8	-2.32359	0.00446307	0.011388	-0.792402	-2.6084	-3.46496	-2.78869	-1.96352	36516000	16123000	11304000		12576000	1045300	24841000	4038100	46972000	16650000	25.122	23.9426	23.4303		23.5842	19.9955	24.5662	21.9452	25.4853	23.989	23.7094	25.0749	25.0969	24.5311	24.5272	22.917	22.4665	21.6319	21.7424	22.5637
Q8BFR5;Q8BFR5-2;A0A0U1RPC4;A0A0U1RNQ6	Q8BFR5;Q8BFR5-2	Elongation factor Tu, mitochondrial	Tufm	sp|Q8BFR5|EFTU_MOUSE Elongation factor Tu, mitochondrial OS=Mus musculus OX=10090 GN=Tufm PE=1 SV=1;sp|Q8BFR5-2|EFTU_MOUSE Isoform 2 of Elongation factor Tu, mitochondrial OS=Mus musculus OX=10090 GN=Tufm	22	52.4	49.508	2.21514	0.00447198	0.011388	1.69898	1.54849	2.56925	1.80954	3.44945	250060000	620850000	19407000	48548000	9637200	52496000	39584000	155860000	29283000	442240000	27.8977	29.2097	24.2101	25.5329	23.2002	25.6457	25.2384	27.2157	24.8036	28.7203	26.4851	25.8546	24.7129	25.2033	23.8455	28.1841	27.4031	27.2821	27.0128	27.2949
Q9Z2X1;Q9Z2X1-2;J3QM80;J3QMT0;J3QP45;J3QNH2;J3QMV8	Q9Z2X1;Q9Z2X1-2;J3QM80	Heterogeneous nuclear ribonucleoprotein F;Heterogeneous nuclear ribonucleoprotein F, N-terminally processed	Hnrnpf	sp|Q9Z2X1|HNRPF_MOUSE Heterogeneous nuclear ribonucleoprotein F OS=Mus musculus OX=10090 GN=Hnrnpf PE=1 SV=3;sp|Q9Z2X1-2|HNRPF_MOUSE Isoform 2 of Heterogeneous nuclear ribonucleoprotein F OS=Mus musculus OX=10090 GN=Hnrnpf;tr|J3QM80|J3QM80_MOUSE Heterogene	9	27.5	45.729	-2.17338	0.00453347	0.0114778	-1.0408	-2.96432	-2.4762	-2.11264	-2.27294	449130000	166940000	88020000	9645000	78880000	13011000	317320000	82417000	515030000	147320000	28.7426	27.3148	26.3913	23.2013	26.2332	23.6332	28.2414	26.2964	28.9401	27.1344	27.33	28.0359	27.7459	28.2062	27.982	26.2892	25.0716	25.2697	26.0936	25.709
Q8K1N2-2;Q8K1N2;D3Z069;F6QU68;D3Z231	Q8K1N2-2;Q8K1N2;D3Z069	Pleckstrin homology-like domain family B member 2	Phldb2	sp|Q8K1N2-2|PHLB2_MOUSE Isoform 2 of Pleckstrin homology-like domain family B member 2 OS=Mus musculus OX=10090 GN=Phldb2;sp|Q8K1N2|PHLB2_MOUSE Pleckstrin homology-like domain family B member 2 OS=Mus musculus OX=10090 GN=Phldb2 PE=1 SV=2;tr|D3Z069|D3Z069_	40	35.9	147.4	3.35089	0.00463564	0.011669	6.83076	1.17327	1.02105	3.53222	4.19714	6556900	570770000	9020700	17398000	11412000	21256000	17356000	225550000	27793000	704780000	22.6446	29.0883	23.1048	24.0524	23.444	24.3414	24.0489	27.7489	24.7282	29.3926	21.232	24.7494	24.9567	24.0138	23.7701	28.0627	25.9226	25.9778	27.546	27.9673
P49312;Q5EBP8;V9GXF8	P49312;Q5EBP8	Heterogeneous nuclear ribonucleoprotein A1;Heterogeneous nuclear ribonucleoprotein A1, N-terminally processed	Hnrnpa1	sp|P49312|ROA1_MOUSE Heterogeneous nuclear ribonucleoprotein A1 OS=Mus musculus OX=10090 GN=Hnrnpa1 PE=1 SV=2;tr|Q5EBP8|Q5EBP8_MOUSE Heterogeneous nuclear ribonucleoprotein A1 OS=Mus musculus OX=10090 GN=Hnrnpa1 PE=1 SV=1	2	10.6	34.196	-3.44434	0.00470924	0.0117866	-5.17399	-4.97449	0.942484	-4.1887	-3.82698	121800000	2580000	17794000	484030	4126800	7279200	66868000	4118900	168550000	16419000	26.8599	21.2989	24.0849	18.8847	21.9766	22.7953	25.9948	21.9738	27.3286	23.9689	25.4473	25.7295	23.4893	25.9597	26.3705	20.2733	20.755	24.4318	21.771	22.5435
O88322;A0A286YCQ5	O88322;A0A286YCQ5	Nidogen-2	Nid2	sp|O88322|NID2_MOUSE Nidogen-2 OS=Mus musculus OX=10090 GN=Nid2 PE=1 SV=2;tr|A0A286YCQ5|A0A286YCQ5_MOUSE Nidogen-2 (Fragment) OS=Mus musculus OX=10090 GN=Nid2 PE=1 SV=1	16	14.6	153.91	-2.20273	0.00486905	0.0121173	-3.36709	-2.67861	-1.34668	-2.11805	-1.50322	222250000	16472000	523650	69947	3084400	1113100	63747000	16495000	42308000	20633000	27.7276	23.9735	18.9982	16.094	21.5566	20.0862	25.9259	23.9755	25.3344	24.2985	26.315	20.6428	23.0693	25.8907	24.3763	22.9479	17.9642	21.7226	23.7727	22.8731
Q62351;Q8C872	Q62351;Q8C872	Transferrin receptor protein 1	Tfrc	sp|Q62351|TFR1_MOUSE Transferrin receptor protein 1 OS=Mus musculus OX=10090 GN=Tfrc PE=1 SV=1;tr|Q8C872|Q8C872_MOUSE Transferrin receptor protein 1 OS=Mus musculus OX=10090 GN=Tfrc PE=1 SV=1	5	8.7	85.73	2.97327	0.00499301	0.0123556	2.88042	0.0997264	5.57004	2.44285	3.8733	7727300	43513000	2087600	1913100		1924600		1073500		9735200	22.8815	25.3749	20.9934	20.8675		20.8761		20.0339		23.2148	21.4689	22.638	16.9425	17.3882	17.9161	24.3493	22.7377	22.5125	19.8311	21.7894
Q9JLV1	Q9JLV1	BAG family molecular chaperone regulator 3	Bag3	sp|Q9JLV1|BAG3_MOUSE BAG family molecular chaperone regulator 3 OS=Mus musculus OX=10090 GN=Bag3 PE=1 SV=2	11	27.7	61.859	3.21038	0.00507056	0.012477	5.28247	5.85264	2.91283	1.02095	0.983006	8267200	246060000	291430	14402000	2046300	14144000	16806000	38308000	31183000	85209000	22.979	27.8744	18.1528	23.7798	20.9646	23.7537	24.0025	25.1911	24.8943	26.3445	21.5664	19.7974	22.4773	23.9674	23.9362	26.8488	25.65	25.3901	24.9883	24.9192
A6PW28;Q80U16-2;Q80U16	A6PW28;Q80U16-2;Q80U16	Protein FAM65B	Fam65b	tr|A6PW28|A6PW28_MOUSE Likely orthologue of H, sapiens chromosome 6 open reading frame 32 (C6orf32) OS=Mus musculus OX=10090 GN=Ripor2 PE=1 SV=1;sp|Q80U16-2|RIPR2_MOUSE Isoform 2 of Rho family-interacting cell polarization regulator 2 OS=Mus musculus OX=10	1	1.7	116.34	5.75719	0.00515084	0.0126037	11.76	10.4867	1.68738	2.05765	2.79425				63871000	22806000	67415000	17680000	82677000	34636000	332150000				25.9287	24.4429	26.0066	24.0756	26.301	25.0458	28.3073	15.552	17.3122	25.9556	24.0405	24.0877	27.312	27.7989	27.643	26.0981	26.8819
A2AUC9	A2AUC9	Kelch-like protein 41	Klhl41	sp|A2AUC9|KLH41_MOUSE Kelch-like protein 41 OS=Mus musculus OX=10090 GN=Klhl41 PE=1 SV=1	6	14.4	68.189	4.06234	0.00521502	0.0126899	3.75892	7.03433	7.70065	1.18157	0.636226	971160	10054000		5837600		10167000	12713000	32391000	39058000	83924000	19.8893	23.2613		22.4769		23.2774	23.5998	24.9491	25.2191	26.3226	18.4767	17.3128	17.2132	23.5647	24.261	22.2357	24.3472	24.9138	24.7463	24.8972
O35295;Q8R4E6-2;Q8R4E6	O35295	Transcriptional activator protein Pur-beta	Purb	sp|O35295|PURB_MOUSE Transcriptional activator protein Pur-beta OS=Mus musculus OX=10090 GN=Purb PE=1 SV=3	6	21.6	33.901	-1.98106	0.00528684	0.0127936	-1.6904	-2.23675	-2.02696	-1.92988	-2.02134	122900000	29120000	43488000	7890600	21896000	4931100	136720000	40306000	202780000	69055000	26.8729	24.7955	25.3741	22.9117	24.3842	22.2335	27.0266	25.2645	27.5953	26.0412	25.4603	27.0187	25.8969	26.9915	26.6372	23.7699	24.7819	23.8699	25.0617	24.6159
A0A0G2JDV8;Q9DAW9;A0A0G2JFI6;A0A0G2JFC8;A0A0G2JFG3	A0A0G2JDV8;Q9DAW9;A0A0G2JFI6	Calponin-3	Cnn3	tr|A0A0G2JDV8|A0A0G2JDV8_MOUSE Calponin OS=Mus musculus OX=10090 GN=Cnn3 PE=1 SV=1;sp|Q9DAW9|CNN3_MOUSE Calponin-3 OS=Mus musculus OX=10090 GN=Cnn3 PE=1 SV=1;tr|A0A0G2JFI6|A0A0G2JFI6_MOUSE Calponin-3 (Fragment) OS=Mus musculus OX=10090 GN=Cnn3 PE=1 SV=4	9	40.5	31.395	2.45084	0.00532346	0.0128114	3.34867	0.400895	1.99434	3.84601	2.66427	15816000	123210000	9301700	10503000	4841000	17703000		144980000	17639000	154580000	23.9149	26.8765	23.1491	23.3243	22.2069	24.0775		27.1113	24.0723	27.2038	22.5023	24.7936	23.7196	23.0624	23.1142	25.8509	25.1945	25.7139	26.9084	25.7784
A0A0R4J2B5;A0A087WRI8;G5E8E3;Q8R3Y5-2;Q8R3Y5	A0A0R4J2B5;A0A087WRI8;G5E8E3;Q8R3Y5-2;Q8R3Y5	Uncharacterized protein C19orf47 homolog	2310022A10Rik	tr|A0A0R4J2B5|A0A0R4J2B5_MOUSE RIKEN cDNA 2310022A10 gene OS=Mus musculus OX=10090 GN=2310022A10Rik PE=1 SV=1;tr|A0A087WRI8|A0A087WRI8_MOUSE RIKEN cDNA 2310022A10 gene OS=Mus musculus OX=10090 GN=2310022A10Rik PE=1 SV=1;tr|G5E8E3|G5E8E3_MOUSE RIKEN cDNA 23	1	4.1	42.269	2.45128	0.0053569	0.0128214	3.62536	3.53181	2.88861	0.434382	1.77622				861260		685510	1450400	2201600		3454700				19.7161		19.3868	20.468	21.0701		21.7201	17.2087	18.0545	18.1346	20.4329	18.5186	20.8341	21.5863	21.0232	20.8673	20.2948
F8WI35;A0A1W2P768;P84244;P84228;P68433;P02301;E0CZ27;E0CYR7;E0CYN1	F8WI35;A0A1W2P768;P84244;P84228;P68433;P02301;E0CZ27	Histone H3;Histone H3,3;Histone H3,2;Histone H3,1;Histone H3,3C	H3f3a;Hist1h3b;Hist1h3a;H3f3c	tr|F8WI35|F8WI35_MOUSE Histone H3 OS=Mus musculus OX=10090 GN=H3f3a PE=1 SV=1;tr|A0A1W2P768|A0A1W2P768_MOUSE Histone H3,2 OS=Mus musculus OX=10090 GN=H3c14 PE=3 SV=1;sp|P84244|H33_MOUSE Histone H3,3 OS=Mus musculus OX=10090 GN=H3-3a PE=1 SV=2;sp|P84228|H32	7	34.1	15.199	-4.10013	0.00559479	0.013318	-3.19505	-2.35365	-8.6259	-6.2076	-0.118469	20353000000	1699500000	482580000	80746000	910310000	2114900	1138300000	17301000	1508000000	1920400000	34.2445	30.6625	28.8462	26.2669	29.7618	21.0122	30.0842	24.0444	30.49	30.8388	32.8319	30.4908	31.2745	30.0491	29.5319	29.6369	28.1371	22.6486	23.8415	29.4134
P56480	P56480	ATP synthase subunit beta, mitochondrial	Atp5b	sp|P56480|ATPB_MOUSE ATP synthase subunit beta, mitochondrial OS=Mus musculus OX=10090 GN=Atp5f1b PE=1 SV=2	14	38.2	56.3	-2.5005	0.00567091	0.0133541	-1.88775	-4.96706	-1.51872	-1.46794	-2.66102	179780000	37151000	126390000	3455800	70272000	22509000	29653000	12041000	105770000	23119000	27.4217	25.1469	26.9133	21.7206	26.0664	24.424	24.8217	23.5215	26.6564	24.4626	26.0091	28.5579	27.5791	24.7866	25.6983	24.1213	23.5908	26.0604	23.3186	23.0372
Q02257	Q02257	Junction plakoglobin	Jup	sp|Q02257|PLAK_MOUSE Junction plakoglobin OS=Mus musculus OX=10090 GN=Jup PE=1 SV=3	7	11.4	81.8	-2.32826	0.0056598	0.0133541	-1.27218	-2.85893	-4.1638	-1.74389	-1.60252	56074000	17754000	19031000	2243400	17403000	891150	1980400	664170		5060700	25.7408	24.0816	24.1818	21.0973	24.0528	19.7653	20.9174	19.3412		22.2709	24.3282	25.8264	25.5655	20.8822	22.4481	23.056	22.9675	21.4017	19.1384	20.8456
P47753;Q5RKN9;A0A0G2JE27	P47753;Q5RKN9	F-actin-capping protein subunit alpha-1	Capza1	sp|P47753|CAZA1_MOUSE F-actin-capping protein subunit alpha-1 OS=Mus musculus OX=10090 GN=Capza1 PE=1 SV=4;tr|Q5RKN9|Q5RKN9_MOUSE F-actin-capping protein subunit alpha OS=Mus musculus OX=10090 GN=Capza1 PE=1 SV=1	12	61.9	32.939	2.34559	0.00584732	0.0136959	3.32692	2.57024	3.64806	1.46469	0.718061	45036000	345590000	571360	2902000	1940700	22330000	385800000	1196100000	341690000	777040000	25.4246	28.3645	19.124	21.4686	20.8881	24.4125	28.5233	30.1557	28.3481	29.5334	24.012	20.7686	22.4008	28.4882	27.39	27.3389	23.3388	26.0489	29.9529	28.1081
P07356;B0V2N8;B0V2N7;B0V2N5	P07356;B0V2N8;B0V2N7	Annexin A2;Annexin	Anxa2	sp|P07356|ANXA2_MOUSE Annexin A2 OS=Mus musculus OX=10090 GN=Anxa2 PE=1 SV=2;tr|B0V2N8|B0V2N8_MOUSE Annexin (Fragment) OS=Mus musculus OX=10090 GN=Anxa2 PE=1 SV=1;tr|B0V2N7|B0V2N7_MOUSE Annexin (Fragment) OS=Mus musculus OX=10090 GN=Anxa2 PE=1 SV=1	8	23.3	38.676	1.98657	0.00599489	0.0139668	1.26765	2.4464	2.31061	1.96541	1.94278	28701000	52844000	14205000	66214000	3468100	15791000	15473000	67875000	12750000	67764000	24.7746	25.6552	23.7599	25.9806	21.7257	23.9126	23.8832	26.0164	23.604	26.014	23.362	25.4045	23.2384	23.8481	22.6459	24.6296	27.8509	25.549	25.8135	24.5887
Q9DB77;A0A140LI98	Q9DB77;A0A140LI98	Cytochrome b-c1 complex subunit 2, mitochondrial	Uqcrc2	sp|Q9DB77|QCR2_MOUSE Cytochrome b-c1 complex subunit 2, mitochondrial OS=Mus musculus OX=10090 GN=Uqcrc2 PE=1 SV=1;tr|A0A140LI98|A0A140LI98_MOUSE Cytochrome b-c1 complex subunit 2, mitochondrial (Fragment) OS=Mus musculus OX=10090 GN=Uqcrc2 PE=1 SV=1	2	5.7	48.234	2.23611	0.00649133	0.0150434	2.28478	3.47798	3.20878	1.08028	1.12875	1581000	5891400	751320	7159300	400880	3401800		1413100	1060400	3205600	20.5924	22.4902	19.5191	22.7714	18.6128	21.6979		20.4304	20.0162	21.6122	19.1798	21.1636	20.1255	19.1473	19.0581	21.4646	24.6416	23.3343	20.2276	20.1868
Q6ZQ38;D3YWC5	Q6ZQ38	Cullin-associated NEDD8-dissociated protein 1	Cand1	sp|Q6ZQ38|CAND1_MOUSE Cullin-associated NEDD8-dissociated protein 1 OS=Mus musculus OX=10090 GN=Cand1 PE=1 SV=2	12	11.6	136.33	2.0113	0.00716573	0.0165189	2.99375	1.56756	1.1271	2.4388	1.92932	7249700	44160000	1219800	3092000	1326700	2659600	1184500	7214000	750040	3949300	22.7895	25.3962	20.2182	21.5601	20.3394	21.3428	20.1758	22.7824	19.5166	21.9132	21.3769	21.8628	21.8521	20.1407	18.5585	24.3706	23.4303	22.9792	22.5795	20.4878
P25444;D3YVC1;D3YWJ3	P25444;D3YVC1;D3YWJ3	40S ribosomal protein S2	Rps2	sp|P25444|RS2_MOUSE 40S ribosomal protein S2 OS=Mus musculus OX=10090 GN=Rps2 PE=1 SV=3;tr|D3YVC1|D3YVC1_MOUSE 40S ribosomal protein S2 (Fragment) OS=Mus musculus OX=10090 GN=Rps2 PE=1 SV=1;tr|D3YWJ3|D3YWJ3_MOUSE 40S ribosomal protein S2 OS=Mus musculus OX	16	56	31.231	-2.39145	0.00755105	0.017316	-1.88911	-1.9137	-0.666496	-4.67033	-2.81764	2992300000	617770000	440920000	100080000	325860000	188430000	2651300000	116960000	3395800000	665890000	31.4786	29.2025	28.7159	26.5766	28.2797	27.4895	31.3041	26.8014	31.6611	29.3107	30.066	30.3605	29.7924	31.2689	30.703	28.1769	28.4468	29.1259	26.5986	27.8854
Q20BD0;Q80XR6;Q99020	Q20BD0;Q80XR6;Q99020	Heterogeneous nuclear ribonucleoprotein A/B	Hnrnpab	tr|Q20BD0|Q20BD0_MOUSE Heterogeneous nuclear ribonucleoprotein A/B OS=Mus musculus OX=10090 GN=Hnrnpab PE=1 SV=1;tr|Q80XR6|Q80XR6_MOUSE Heterogeneous nuclear ribonucleoprotein A/B OS=Mus musculus OX=10090 GN=Hnrnpab PE=1 SV=1;sp|Q99020|ROAA_MOUSE Heterogen	3	13.9	36.21	-2.48107	0.00805448	0.0183743	-2.34718	-2.15844	0.0555024	-4.11242	-3.84282	105310000	15827000	4990300	955960	1848900	1763500	34192000	2220500	56431000	5437100	26.6501	23.9159	22.2507	19.8666	20.8182	20.75	25.0272	21.0825	25.75	22.3744	25.2375	23.8953	22.3309	24.992	24.7919	22.8903	21.7368	22.3864	20.8796	20.9491
E9PUU4;Q8BX17	E9PUU4;Q8BX17	Gem-associated protein 5	Gemin5	tr|E9PUU4|E9PUU4_MOUSE Gem-associated protein 5 OS=Mus musculus OX=10090 GN=Gemin5 PE=1 SV=1;sp|Q8BX17|GEMI5_MOUSE Gem-associated protein 5 OS=Mus musculus OX=10090 GN=Gemin5 PE=1 SV=2	1	0.9	166.75	-3.36062	0.00831128	0.0188619	-7.78626	-4.11109	-1.81154	-0.407577	-2.68665	261940000	907410	1295300	64103	2398600	627170	2981600		15364000	3299100	27.9647	19.7914	20.3049	15.9681	21.1938	19.2585	21.5077		23.8731	21.6536	26.5521	21.9494	22.7065	21.4725	22.9149	18.7658	17.8383	20.8949	21.065	20.2283
E9Q688;J3QPC8;O88346-3;O88346-2;O88346;E9QA86;E9PZB4;E9Q0G9;E9PVN9	E9Q688;J3QPC8;O88346-3;O88346-2;O88346;E9QA86;E9PZB4;E9Q0G9	Troponin T, slow skeletal muscle	Tnnt1	tr|E9Q688|E9Q688_MOUSE Troponin T, slow skeletal muscle OS=Mus musculus OX=10090 GN=Tnnt1 PE=1 SV=1;tr|J3QPC8|J3QPC8_MOUSE Troponin T, slow skeletal muscle OS=Mus musculus OX=10090 GN=Tnnt1 PE=1 SV=1;sp|O88346-3|TNNT1_MOUSE Isoform 3 of Troponin T, slow sk	5	22.5	29.88	4.28531	0.00839131	0.0189453	7.22516	7.52927	6.551	0.148876	-0.0277539		117130000				3823200	189740000	236300000	204790000	277720000		26.8035				21.8663	27.4994	27.816	27.6096	28.0491	18.5528	16.7038	16.9518	27.4643	26.6515	25.7779	24.233	23.5028	27.6132	26.6237
A2AFE9	A2AFE9	Proline-rich protein 32	Prr32	sp|A2AFE9|PRR32_MOUSE Proline-rich protein 32 OS=Mus musculus OX=10090 GN=Prr32 PE=2 SV=1	2	7.7	30.901	3.24898	0.00858689	0.0192875	5.31045	6.86467	1.55725	2.02681	0.485724		2551300		7363100		2066500				1099900		21.2828		22.8119		20.9788				20.0689	14.9468	17.8174	21.0579	17.7485	18.1579	20.2572	24.6821	22.6152	19.7753	18.6436
Q0VBL3-2;Q0VBL3	Q0VBL3-2;Q0VBL3		Rbm15	sp|Q0VBL3-2|RBM15_MOUSE Isoform 2 of RNA-binding protein 15 OS=Mus musculus OX=10090 GN=Rbm15;sp|Q0VBL3|RBM15_MOUSE RNA-binding protein 15 OS=Mus musculus OX=10090 GN=Rbm15 PE=1 SV=1	8	12.6	105.27	-1.85273	0.00881977	0.0197095	-1.21684	-1.5576	-2.0235	-2.40514	-2.06058	43748000	14393000	7982900		8897200	2008500	7214300	1529900	26297000	8714900	25.3827	23.7789	22.9285		23.0849	20.9377	22.7824	20.545	24.6484	23.0551	23.9701	24.573	24.5976	22.7473	23.6903	22.7533	23.0154	22.5741	20.3422	21.6297
P68369;P05214	P68369;P05214	Tubulin alpha-1A chain;Tubulin alpha-3 chain	Tuba1a;Tuba3a	sp|P68369|TBA1A_MOUSE Tubulin alpha-1A chain OS=Mus musculus OX=10090 GN=Tuba1a PE=1 SV=1;sp|P05214|TBA3_MOUSE Tubulin alpha-3 chain OS=Mus musculus OX=10090 GN=Tuba3a PE=1 SV=1	1	3.1	50.135	2.05245	0.00917127	0.020391	2.81827	0.283538	2.00125	2.65438	2.50482	2982200000	16085000000	605850000	630650000	504730000	1854600000	472390000	3340700000	944350000	7409900000	31.4737	33.905	29.1744	29.2323	28.9109	30.7885	28.8154	31.6375	29.8147	32.7868	30.0611	30.8189	30.4236	28.7803	28.8566	32.8794	31.1025	32.4249	31.4347	31.3615
Q62417-4;E9Q6A3	Q62417-4;E9Q6A3		Sorbs1	sp|Q62417-4|SRBS1_MOUSE Isoform 4 of Sorbin and SH3 domain-containing protein 1 OS=Mus musculus OX=10090 GN=Sorbs1;tr|E9Q6A3|E9Q6A3_MOUSE Sorbin and SH3 domain-containing protein 1 OS=Mus musculus OX=10090 GN=Sorbs1 PE=1 SV=1	1	2.1	79.496	3.37694	0.00929236	0.0205558	7.58035	3.0559	1.83778	-0.163005	4.57369		35261000		905040		1022200	5162800	5179700		6628000		25.0716		19.7876		19.9632	22.2997	22.3044		22.6601	16.4656	18.6019	19.7619	22.2646	16.6611	24.046	21.6578	21.5997	22.1016	21.2348
Q9CQ19	Q9CQ19	Myosin regulatory light polypeptide 9	Myl9	sp|Q9CQ19|MYL9_MOUSE Myosin regulatory light polypeptide 9 OS=Mus musculus OX=10090 GN=Myl9 PE=1 SV=3	3	17.4	19.854	-2.38542	0.00941496	0.0207224	-1.77457	-2.61366	-4.69907	-2.63567	-0.204113	117430000	26247000			11153000	394080	193380000	34953000	182380000	218870000	26.8072	24.6456			23.4109	18.5881	27.5269	25.0589	27.4424	27.7055	25.3946	24.7944	24.9236	27.4917	26.4843	23.6201	22.1807	20.2246	24.8561	26.2802
Q80WE4-3;Q80WE4-4;Q80WE4;Q80WE4-2;A0A286YCY3;A0A286YCJ8	Q80WE4-3;Q80WE4-4;Q80WE4;Q80WE4-2	Kinesin-like protein KIF20B	Kif20b	sp|Q80WE4-3|KI20B_MOUSE Isoform 3 of Kinesin-like protein KIF20B OS=Mus musculus OX=10090 GN=Kif20b;sp|Q80WE4-4|KI20B_MOUSE Isoform 4 of Kinesin-like protein KIF20B OS=Mus musculus OX=10090 GN=Kif20b;sp|Q80WE4|KI20B_MOUSE Kinesin-like protein KIF20B OS=Mus	5	4.4	198.98	3.50242	0.00951817	0.0208448	-0.702578	7.79754	2.50864	3.40041	4.50807	22268000			3045300		530470		3371400		10238000	24.4085			21.5382		19.0169		21.6849		23.2874	22.9959	15.6108	18.1447	18.0817	17.354	22.2933	23.4084	20.6533	21.4821	21.8621
A2AMY5;Q91VX2;A2AMY7;F6WTC8	A2AMY5;Q91VX2	Ubiquitin-associated protein 2	Ubap2	tr|A2AMY5|A2AMY5_MOUSE Ubiquitin-associated protein 2 OS=Mus musculus OX=10090 GN=Ubap2 PE=1 SV=1;sp|Q91VX2|UBAP2_MOUSE Ubiquitin-associated protein 2 OS=Mus musculus OX=10090 GN=Ubap2 PE=1 SV=1	6	8.8	117.83	-2.14443	0.0100988	0.0218975	-1.20027	-3.30384	-3.77069	-1.28516	-1.16219	11662000	3881100	7077000		6008300	404030	12144000	5597300	17043000	10528000	23.4753	21.888	22.7547		22.5185	18.6241	23.5337	22.4163	24.0227	23.3277	22.0627	24.3993	24.0312	23.4986	23.0646	20.8624	21.0954	20.2605	22.2135	21.9024
O88532;F6QJP7;D3Z5G4;F6V459	O88532	Zinc finger RNA-binding protein	Zfr	sp|O88532|ZFR_MOUSE Zinc finger RNA-binding protein OS=Mus musculus OX=10090 GN=Zfr PE=1 SV=2	14	18.3	116.86	-1.97215	0.0100886	0.0218975	-2.62091	-2.71602	-2.63037	-1.08672	-0.806702	127490000	15849000	2386900	310670	8675100	1285900	18333000	9695900	26986000	21328000	26.9258	23.9179	21.1867	18.245	23.0484	20.2943	24.1279	23.2089	24.6857	24.3462	25.5132	22.8313	24.5611	24.0928	23.7276	22.8923	20.1152	21.9308	23.0061	22.9209
A0A571BF46;A0A571BF58;A2AQB2;F6X9B6;F6RDH3;A0A1B0GSF5;A0A1B0GSI0	A0A571BF46;A0A571BF58			tr|A0A571BF46|A0A571BF46_MOUSE Nebulin OS=Mus musculus OX=10090 GN=Neb PE=1 SV=1;tr|A0A571BF58|A0A571BF58_MOUSE Nebulin OS=Mus musculus OX=10090 GN=Neb PE=1 SV=1	10	1.4	867.08	3.51491	0.0102934	0.0222093	6.63411	7.2994	0.957086	1.19691	1.48705	69995000	5316600000	4419100	595310000	211530000	376910000	781250000	2011800000	729270000	2826100000	26.0607	32.3079	22.0753	29.1491	27.6563	28.4896	29.5412	30.9058	29.4419	31.3962	24.6481	23.7199	29.169	29.5061	28.4838	31.2823	31.0193	30.1261	30.703	29.9708
Q6ZWN5;F7CJS8;D3YWH9;Q9CXW7;D3Z673;D3YUV6	Q6ZWN5;F7CJS8;D3YWH9;Q9CXW7	40S ribosomal protein S9	Rps9	sp|Q6ZWN5|RS9_MOUSE 40S ribosomal protein S9 OS=Mus musculus OX=10090 GN=Rps9 PE=1 SV=3;tr|F7CJS8|F7CJS8_MOUSE 40S ribosomal protein S9 (Fragment) OS=Mus musculus OX=10090 GN=Rps9 PE=1 SV=1;tr|D3YWH9|D3YWH9_MOUSE 40S ribosomal protein S9 OS=Mus musculus OX	9	33.5	22.591	-2.44319	0.0107225	0.0230218	-0.559364	-2.36979	-5.41468	-2.19459	-1.67753	2241700000	1163300000	49770000	8234900	37729000	811800	46343000		174320000	75338000	31.0619	30.1156	25.5688	22.9733	25.1692	19.6308	25.4658		27.3772	26.1669	29.6493	27.2133	26.6819	25.4307	26.4191	29.09	24.8435	21.2672	23.2361	24.7415
D3YUE2;Q61398;D3YZE3;A0A0G2JE29;D3YWH0	D3YUE2;Q61398	Procollagen C-endopeptidase enhancer 1	Pcolce	tr|D3YUE2|D3YUE2_MOUSE Procollagen C-endopeptidase enhancer 1 OS=Mus musculus OX=10090 GN=Pcolce PE=1 SV=1;sp|Q61398|PCOC1_MOUSE Procollagen C-endopeptidase enhancer 1 OS=Mus musculus OX=10090 GN=Pcolce PE=1 SV=2	9	20.7	53.134	-1.99214	0.0111485	0.0238197	-3.00535	-0.519775	-2.3546	-1.25713	-2.82383	95286000	9074600	1839200		5993800	1075600	28273000	13287000	48481000	9466000	26.5058	23.1134	20.8106		22.515	20.0367	24.7529	23.6635	25.5309	23.1743	25.0932	22.4552	24.0277	24.7178	24.5728	22.0878	21.9354	21.6731	23.4607	21.749
K3W4L0;B2RRE2;E9QAX2;Q9JMH9-1;Q9JMH9;Q9JMH9-6;Q9JMH9-4;E9Q405;A0A1C7ZN10;Q9JMH9-5;Q9JMH9-7;Q9JMH9-2;E9Q0K8	K3W4L0;B2RRE2;E9QAX2;Q9JMH9-1;Q9JMH9;Q9JMH9-6;Q9JMH9-4;E9Q405;A0A1C7ZN10;Q9JMH9-5;Q9JMH9-7;Q9JMH9-2	Unconventional myosin-XVIIIa	Myo18a	tr|K3W4L0|K3W4L0_MOUSE Unconventional myosin-XVIIIa OS=Mus musculus OX=10090 GN=Myo18a PE=1 SV=1;tr|B2RRE2|B2RRE2_MOUSE Myo18a protein OS=Mus musculus OX=10090 GN=Myo18a PE=1 SV=1;tr|E9QAX2|E9QAX2_MOUSE Unconventional myosin-XVIIIa OS=Mus musculus OX=10090	8	5.1	230.99	-1.94635	0.0115035	0.0244589	-3.18792	-1.22155	-2.86181	-1.09753	-1.36292	47666000	3999900	4235000	1553100	43786000	5528400	938910000	492860000	556620000	299180000	25.5065	21.9315	22.0139	20.5667	25.384	22.3984	29.8064	28.8766	29.0521	28.1564	24.0939	23.6585	26.8967	29.7713	28.094	20.9059	22.4369	24.0349	28.6738	26.7311
Q8C048;S4R1C4;A2ALL9;Q3UHH0;Q0VF55;F8WHB1;Q9R0K7;G5E829;A0A1W2P867;Q6Q477-2;F7AAP4;E9Q828;Q6Q477	Q8C048;S4R1C4;A2ALL9;Q3UHH0;Q0VF55;F8WHB1;Q9R0K7;G5E829;A0A1W2P867;Q6Q477-2;F7AAP4;E9Q828;Q6Q477	Calcium-transporting ATPase;Plasma membrane calcium-transporting ATPase 2;Plasma membrane calcium-transporting ATPase 1	Atp2b3;Atp2b2;Atp2b1;Atp2b4	tr|Q8C048|Q8C048_MOUSE Calcium-transporting ATPase OS=Mus musculus OX=10090 GN=Atp2b3 PE=1 SV=1;tr|S4R1C4|S4R1C4_MOUSE Calcium-transporting ATPase OS=Mus musculus OX=10090 GN=Atp2b2 PE=1 SV=1;tr|A2ALL9|A2ALL9_MOUSE Calcium-transporting ATPase OS=Mus muscul	2	2.4	125.71	2.42045	0.0116513	0.0246534	2.08678	-0.0901768	3.44248	4.7937	1.86946	685610	2227200		134990		577690		968370	518050	2616900	19.387	21.0868		17.0425		19.1399		19.8852	18.9827	21.3194	17.9744	19.0029	17.3339	14.8887	18.0246	20.0612	18.9127	20.7764	19.6824	19.8941
O54946;F6YRQ2;A0A0G2JER9;O54946-2;A0A087WP03;G3X8S5;Q9QYI5-2;Q9QYI5-1;Q9QYI5	O54946;F6YRQ2;A0A0G2JER9;O54946-2	DnaJ homolog subfamily B member 6	Dnajb6	sp|O54946|DNJB6_MOUSE DnaJ homolog subfamily B member 6 OS=Mus musculus OX=10090 GN=Dnajb6 PE=1 SV=4;tr|F6YRQ2|F6YRQ2_MOUSE DnaJ homolog subfamily B member 6 (Fragment) OS=Mus musculus OX=10090 GN=Dnajb6 PE=1 SV=1;tr|A0A0G2JER9|A0A0G2JER9_MOUSE DnaJ homolo	6	21.4	39.807	2.23972	0.0117273	0.024695	1.67042	3.33276	4.35508	1.21681	0.623499	18717000	45560000		432150			8252400	21546000	26080000	55546000	24.1578	25.4413		18.7212			22.9764	24.3609	24.6364	25.7272	22.7452	17.2586	18.1233	22.9413	23.6783	24.4157	20.5914	22.4784	24.1581	24.3018
Q6ZWZ7;Q9CPR4;B2RY53	Q6ZWZ7;Q9CPR4	60S ribosomal protein L17	Rpl17	tr|Q6ZWZ7|Q6ZWZ7_MOUSE 60S ribosomal protein L17 OS=Mus musculus OX=10090 GN=Rpl17 PE=1 SV=1;sp|Q9CPR4|RL17_MOUSE 60S ribosomal protein L17 OS=Mus musculus OX=10090 GN=Rpl17 PE=1 SV=3	9	40.8	21.397	-2.67806	0.0118109	0.0247519	-1.48678	-1.3224	-2.10673	-6.58793	-1.88647	1823200000	497470000	43764000	14966000	76315000	16262000	255480000	2983200	206380000	77168000	30.7638	28.89	25.3832	23.8352	26.1855	23.955	27.9286	21.5084	27.6207	26.2015	29.3512	27.0278	27.6982	27.8935	26.6626	27.8644	25.7054	25.5914	21.3056	24.7762
Q5SX39	Q5SX39	Myosin-4	Myh4	sp|Q5SX39|MYH4_MOUSE Myosin-4 OS=Mus musculus OX=10090 GN=Myh4 PE=2 SV=1	22	12	222.86	-4.19275	0.0120356	0.0250217	-0.115733	-4.99932	-5.64852	-9.91035	-0.289831	452530000	319380000		751700	36195000	662260	239360000	279400	301030000	340420000	28.7534	28.2507		19.5198	25.1093	19.337	27.8346	18.092	28.1653	28.3427	27.3408	26.3893	26.622	27.7995	27.2072	27.2251	21.39	20.9735	17.8891	26.9174
Q91VC3;A2AFK7;A0A0N4SVP8;E9PV04;A0A0N4SVM5	Q91VC3;A2AFK7;A0A0N4SVP8;E9PV04	Eukaryotic initiation factor 4A-III;Eukaryotic initiation factor 4A-III, N-terminally processed	Eif4a3;Gm8994	sp|Q91VC3|IF4A3_MOUSE Eukaryotic initiation factor 4A-III OS=Mus musculus OX=10090 GN=Eif4a3 PE=1 SV=3;tr|A2AFK7|A2AFK7_MOUSE Eukaryotic initiation factor 4A-III (Fragment) OS=Mus musculus OX=10090 GN=Eif4a3 PE=1 SV=1;tr|A0A0N4SVP8|A0A0N4SVP8_MOUSE Eukaryo	11	29.7	46.839	-2.81612	0.0120538	0.0250217	-3.34738	-1.507	-0.0651763	-2.6518	-6.50925	83653000		11588000	3486800	13811000	12116000	129200000	23093000	114420000	1736500	26.3179		23.4661	21.7335	23.7193	23.5304	26.945	24.461	26.7698	20.7278	24.9053	25.1107	25.232	26.9099	25.8117	21.5579	23.6037	25.1668	24.2581	19.3024
Q9D6Z1;A2APD7;E0CXZ0;F7CHQ7;F6USW7;F7CHP9;F6U250;F6V095	Q9D6Z1	Nucleolar protein 56	Nop56	sp|Q9D6Z1|NOP56_MOUSE Nucleolar protein 56 OS=Mus musculus OX=10090 GN=Nop56 PE=1 SV=2	21	41	64.464	-2.49866	0.0121938	0.0251928	-5.12981	-3.32175	0.298375	-2.12705	-2.21308	581110000	12692000	30472000	2606300	18642000	21041000	73487000	18897000	302760000	90271000	29.1142	23.5974	24.861	21.3136	24.1521	24.3267	26.131	24.1717	28.1736	26.4278	27.7016	26.5055	25.6647	26.0959	27.2155	22.5718	23.1838	25.9631	23.9688	25.0024
F7BB92;Q6P8N8;Q9JHS4	F7BB92;Q6P8N8;Q9JHS4	ATP-dependent Clp protease ATP-binding subunit clpX-like, mitochondrial	Clpx	tr|F7BB92|F7BB92_MOUSE ATP-dependent Clp protease ATP-binding subunit clpX-like, mitochondrial (Fragment) OS=Mus musculus OX=10090 GN=Clpx PE=1 SV=1;tr|Q6P8N8|Q6P8N8_MOUSE ATP-dependent Clp protease ATP-binding subunit clpX-like, mitochondrial OS=Mus muscu	1	6.8	20.96	1.74235	0.0125645	0.0258368	1.39376	1.82874	1.06514	2.06541	2.35872	108740000	218500000	67497000	205050000	103660000	199070000	128080000	602170000	101350000	718660000	26.6963	27.7031	26.0083	27.6114	26.6273	27.5687	26.9325	29.1656	26.5948	29.4207	25.2837	27.6529	28.14	26.8974	25.6367	26.6775	29.4816	29.2051	28.9628	27.9954
Q8CI43	Q8CI43	Myosin light chain 6B	Myl6b	sp|Q8CI43|MYL6B_MOUSE Myosin light chain 6B OS=Mus musculus OX=10090 GN=Myl6b PE=1 SV=1	15	57.5	22.749	-1.87525	0.0127098	0.0260136	-1.58838	-3.22013	-1.93519	-1.97333	-0.659233	587530000	149410000	54063000	4961500	150190000	36045000	933160000	266940000	952210000	833560000	29.1301	27.1547	25.6881	22.2423	27.1622	25.1033	29.7975	27.9919	29.8267	29.6347	27.7175	27.3327	28.6749	29.7624	28.8686	26.1291	24.1126	26.7397	27.7891	28.2094
P62806	P62806	Histone H4	Hist1h4a	sp|P62806|H4_MOUSE Histone H4 OS=Mus musculus OX=10090 GN=H4c1 PE=1 SV=2	15	59.2	11.367	-2.72466	0.0130172	0.0265189	-3.6004	0.645273	-3.18181	-5.68773	-1.79862	79005000000	4981100000	345440000	462050000	353500000	35754000	2272600000	49526000	4999900000	1986900000	36.2012	32.2138	28.3639	28.7835	28.3971	25.0916	31.0817	25.5617	32.2193	30.8879	34.7886	30.0084	29.9098	31.0466	31.2612	31.1882	30.6537	26.728	25.3588	29.4625
Q3TJD7;Q8BVJ7;B8JJB3;Q3TJD7-3;B8JJB2;Q3TJD7-2	Q3TJD7	PDZ and LIM domain protein 7	Pdlim7	sp|Q3TJD7|PDLI7_MOUSE PDZ and LIM domain protein 7 OS=Mus musculus OX=10090 GN=Pdlim7 PE=1 SV=1	9	28.7	50.118	2.17187	0.0135311	0.027438	0.0473479	1.65826	3.64594	3.73495	1.77284	2943200	2325800	2023500	5462100	695990	7996400	16525000	247150000	44803000	211660000	21.489	21.1493	20.9484	22.381	19.4087	22.9309	23.9781	27.8808	25.4171	27.6572	20.0764	22.593	20.9214	23.943	24.459	20.1237	24.2512	24.5673	27.678	26.2318
Q99LP6	Q99LP6	GrpE protein homolog 1, mitochondrial	Grpel1	sp|Q99LP6|GRPE1_MOUSE GrpE protein homolog 1, mitochondrial OS=Mus musculus OX=10090 GN=Grpel1 PE=1 SV=1	9	42.4	24.307	1.89022	0.0152513	0.0307837	2.53722	1.0018	3.5007	0.897146	1.51422	29293000	130030000	4146400	7100900	1182700	12287000	60364000	126280000	55030000	217310000	24.8041	26.9543	21.9834	22.7596	20.1737	23.5506	25.8472	26.9121	25.7137	27.6952	23.3914	23.628	21.6863	25.8121	24.7556	25.9287	24.6298	25.1871	26.7092	26.2698
Q99LE6	Q99LE6	ATP-binding cassette sub-family F member 2	Abcf2	sp|Q99LE6|ABCF2_MOUSE ATP-binding cassette sub-family F member 2 OS=Mus musculus OX=10090 GN=Abcf2 PE=1 SV=1	15	27.9	71.781	2.0161	0.0156733	0.0314905	3.05812	0.146578	1.04154	3.4074	2.42687	78762000	501650000	7664100	7255300	4189300	7914600	3450300	41122000	14099000	104810000	26.231	28.9021	22.8697	22.7906	21.9983	22.9161	21.7183	25.2934	23.7491	26.6432	24.8184	24.5142	23.511	21.6832	22.791	27.8765	24.6608	24.5525	25.0906	25.2179
Q3TMP8;A0A1D5RMM9;A0A1D5RLJ0	Q3TMP8;A0A1D5RMM9;A0A1D5RLJ0	Trimeric intracellular cation channel type A	Tmem38a	sp|Q3TMP8|TM38A_MOUSE Trimeric intracellular cation channel type A OS=Mus musculus OX=10090 GN=Tmem38a PE=1 SV=2;tr|A0A1D5RMM9|A0A1D5RMM9_MOUSE Trimeric intracellular cation channel type A OS=Mus musculus OX=10090 GN=Tmem38a PE=1 SV=1;tr|A0A1D5RLJ0|A0A1D5R	3	14.4	33.309	2.72201	0.0158778	0.0317556	-1.47697	4.4895	2.78096	3.1075	4.70906	27830000	7645400				921290		3512900		3278900	24.7301	22.8662				19.8133		21.7442		21.6448	23.3175	17.1582	18.6688	18.4339	15.5104	21.8406	21.6477	21.4497	21.5414	20.2194
A0A668KLC6;P20357;G3UZJ2;G3UWW1;G3UZV6;Q80X35;Q80ZL4;Q3TLQ0;G3UZK9	A0A668KLC6;P20357;G3UZJ2;G3UWW1;G3UZV6;Q80X35;Q80ZL4;Q3TLQ0;G3UZK9	Microtubule-associated protein 2;Microtubule-associated protein	Map2	tr|A0A668KLC6|A0A668KLC6_MOUSE Microtubule-associated protein 2 OS=Mus musculus OX=10090 GN=Map2 PE=4 SV=1;sp|P20357|MTAP2_MOUSE Microtubule-associated protein 2 OS=Mus musculus OX=10090 GN=Map2 PE=1 SV=2;tr|G3UZJ2|G3UZJ2_MOUSE Microtubule-associated prote	2	1.4	216.18	2.79354	0.0159886	0.0318319	6.83214	1.7115	0.655577	0.867233	3.90123				509580	1031000	1490600	6169700	12642000	12200000	252000000				18.9589	19.9756	20.5075	22.5568	23.5917	23.5404	27.9088	17.3521	19.1177	21.4883	22.5217	22.5823	24.1843	20.8292	22.1439	23.3889	26.4835
Q8CJG0	Q8CJG0	Protein argonaute-2	Ago2	sp|Q8CJG0|AGO2_MOUSE Protein argonaute-2 OS=Mus musculus OX=10090 GN=Ago2 PE=1 SV=3	10	15.1	97.303	-3.58912	0.016342	0.0323882	-8.08665	0.750267	-0.467394	-5.54575	-4.5961	63547000	178760	26376000	37943000	3434400		18952000	455730	162100000	9265600	25.9213	17.4477	24.6527	25.1773	21.7116		24.1758	18.7978	27.2723	23.1435	24.5087	26.2973	23.2243	24.1407	26.3142	16.4221	27.0476	22.7569	18.595	21.7181
Q91ZW3;Q6PGB8;Q6PGB8-2;F6Z6F4	Q91ZW3	SWI/SNF-related matrix-associated actin-dependent regulator of chromatin subfamily A member 5	Smarca5	sp|Q91ZW3|SMCA5_MOUSE SWI/SNF-related matrix-associated actin-dependent regulator of chromatin subfamily A member 5 OS=Mus musculus OX=10090 GN=Smarca5 PE=1 SV=1	31	30.6	121.63	-2.03961	0.0167258	0.0329995	-3.93686	-1.69313	-1.42299	-3.01576	-0.129297	387260000	19337000	5911300	1563400	24934000	8534600	77035000	10699000	197990000	250250000	28.5287	24.2049	22.495	20.5763	24.5716	23.0249	26.199	23.351	27.5609	27.8988	27.1161	24.1396	26.0843	26.1639	26.6028	23.1793	22.4465	24.6613	23.1481	26.4735
P47757;P47757-2;A2AMW0;P47757-4;F7CAZ6;A0A0A0MQI9;F6YHZ8	P47757;P47757-2;A2AMW0;P47757-4;F7CAZ6;A0A0A0MQI9;F6YHZ8	F-actin-capping protein subunit beta	Capzb	sp|P47757|CAPZB_MOUSE F-actin-capping protein subunit beta OS=Mus musculus OX=10090 GN=Capzb PE=1 SV=3;sp|P47757-2|CAPZB_MOUSE Isoform 2 of F-actin-capping protein subunit beta OS=Mus musculus OX=10090 GN=Capzb;tr|A2AMW0|A2AMW0_MOUSE F-actin-capping protei	21	69.7	31.345	-1.79441	0.0168558	0.0331069	-0.751152	-2.08314	-3.21997	-1.91341	-1.00438	841750000	382440000	36803000	7427900	138200000	13613000	1349700000	402470000	1360300000	937430000	29.6488	28.5107	25.1333	22.8245	27.0422	23.6985	30.33	28.5843	30.3413	29.8041	28.2362	26.7779	28.5549	30.2949	29.3832	27.4851	24.6947	25.3349	28.3815	28.3788
Q5SUT0;Q5SUS9;Q61545;Q5SUS8	Q5SUT0;Q5SUS9;Q61545	RNA-binding protein EWS	Ewsr1	tr|Q5SUT0|Q5SUT0_MOUSE RNA-binding protein EWS OS=Mus musculus OX=10090 GN=Ewsr1 PE=1 SV=1;tr|Q5SUS9|Q5SUS9_MOUSE RNA-binding protein EWS OS=Mus musculus OX=10090 GN=Ewsr1 PE=1 SV=1;sp|Q61545|EWS_MOUSE RNA-binding protein EWS OS=Mus musculus OX=10090 GN=Ew	4	11	64.988	-1.8121	0.0174388	0.0340991	-1.00525	-2.19222	-1.58694	-0.840562	-3.4355	39283000		25861000	4839400	6452000	1971200	29520000	18517000	113390000	14489000	25.2274		24.6243	22.2064	22.6213	20.9106	24.8152	24.1423	26.7567	23.7885	23.8148	26.2688	24.134	24.7801	25.7986	22.8096	24.0766	22.5471	23.9395	22.3631
P19324;A0A140LHR4;A0A140LHK0;A0A140LHD6	P19324	Serpin H1	Serpinh1	sp|P19324|SERPH_MOUSE Serpin H1 OS=Mus musculus OX=10090 GN=Serpinh1 PE=1 SV=3	11	36.5	46.533	2.12958	0.0175198	0.0341053	1.52011	2.03824	3.18572	-0.235865	4.1397	145780000	319740000	16567000	58195000	4659300	38911000	19464000	18566000	6780500	165230000	27.1192	28.2523	23.9818	25.7944	22.1517	25.2137	24.2143	24.1462	22.693	27.2999	25.7066	25.6264	23.6644	24.1792	21.7349	27.2267	27.6646	26.8501	23.9433	25.8746
Q5DTX6	Q5DTX6	Junctional protein associated with coronary artery disease	Jcad	sp|Q5DTX6|JCAD_MOUSE Junctional protein associated with coronary artery disease OS=Mus musculus OX=10090 GN=Jcad PE=1 SV=2	7	7	144.8	2.68683	0.0188797	0.0365899	5.33842	-0.258943	1.80764	5.45474	1.09228		6331500		33569				4264700	1820800	5366900		22.5941		15.0348				22.024	20.7961	22.3557	16.2301	17.164	17.5708	16.3664	19.838	21.5685	16.9051	19.3785	21.8212	20.9303
O88990	O88990	Alpha-actinin-3	Actn3	sp|O88990|ACTN3_MOUSE Alpha-actinin-3 OS=Mus musculus OX=10090 GN=Actn3 PE=2 SV=1	29	35.6	103.04	-3.04144	0.0193687	0.0373721	-1.70484	-5.68582	-7.00364	-0.227305	-0.58562	140020000	32846000	23247000	386220	40602000	290400	291400000	279610000	338670000	311990000	27.0611	24.9692	24.4705	18.5591	25.275	18.1477	28.1184	28.0588	28.3353	28.2169	25.6485	26.1151	26.7877	28.0833	27.3772	23.9436	20.4293	19.7841	27.856	26.7916
Q8C0C7;E9PWY9;D6RIJ2	Q8C0C7;E9PWY9	Phenylalanine--tRNA ligase alpha subunit	Farsa	sp|Q8C0C7|SYFA_MOUSE Phenylalanine--tRNA ligase alpha subunit OS=Mus musculus OX=10090 GN=Farsa PE=1 SV=1;tr|E9PWY9|E9PWY9_MOUSE Phenylalanine--tRNA ligase alpha subunit OS=Mus musculus OX=10090 GN=Farsa PE=1 SV=1	4	8.3	57.598	2.47679	0.0196064	0.0376648	0.307516	1.18786	5.7566	4.00305	1.12891	13636000	12905000	1095000			2592200		3390800	2081400	6292800	23.7009	23.6214	20.0625			21.3057		21.6932	20.9891	22.5853	22.2883	21.7071	17.1856	17.4873	20.031	22.5958	22.8949	22.9422	21.4904	21.1599
P62267	P62267	40S ribosomal protein S23	Rps23	sp|P62267|RS23_MOUSE 40S ribosomal protein S23 OS=Mus musculus OX=10090 GN=Rps23 PE=1 SV=3	7	56.6	15.807	-2.16426	0.0204011	0.0390204	-2.71889	-1.37992	-4.82856	-2.09331	0.199359	2605600000	302650000	48554000	15955000	90837000	2934100	58154000	15308000	123560000	196130000	31.279	28.1731	25.5331	23.9275	26.4368	21.4845	25.7934	23.8678	26.8806	27.5472	29.8664	27.1777	27.9495	25.7583	25.9225	27.1475	25.7977	23.1209	23.6649	26.1219
Q6ZWQ9;Q3THE2;D3YV37;D3Z249	Q6ZWQ9;Q3THE2	Myosin regulatory light chain 12B	Myl12a;Myl12b	tr|Q6ZWQ9|Q6ZWQ9_MOUSE Myosin, light chain 12A, regulatory, non-sarcomeric OS=Mus musculus OX=10090 GN=Myl12a PE=1 SV=1;sp|Q3THE2|ML12B_MOUSE Myosin regulatory light chain 12B OS=Mus musculus OX=10090 GN=Myl12b PE=1 SV=2	8	61	19.895	-2.2545	0.0210106	0.0400115	-0.590185	-2.15715	-5.04445	-3.3474	-0.133305	2434800000	1236800000	34352000	6586500	157860000	4390300	1867400000	206090000	1531600000	1930500000	31.1812	30.204	25.0339	22.6511	27.2341	22.0659	30.7984	27.6187	30.5124	30.8463	29.7686	26.6785	28.7468	30.7633	29.5543	29.1784	24.5213	23.7023	27.4159	29.421
Q8C2Q7;O35737	Q8C2Q7;O35737	Heterogeneous nuclear ribonucleoprotein H;Heterogeneous nuclear ribonucleoprotein H, N-terminally processed	Hnrnph1	tr|Q8C2Q7|Q8C2Q7_MOUSE Heterogeneous nuclear ribonucleoprotein H OS=Mus musculus OX=10090 GN=Hnrnph1 PE=1 SV=1;sp|O35737|HNRH1_MOUSE Heterogeneous nuclear ribonucleoprotein H OS=Mus musculus OX=10090 GN=Hnrnph1 PE=1 SV=3	9	26.7	51.217	-2.45426	0.0215219	0.0407503	-4.59906	-4.2696	-1.93006	1.26069	-2.73329	626750000	19776000	263670000	11691000	190400000	45858000	319520000	859990000	854120000	177570000	29.2233	24.2372	27.9742	23.4789	27.5045	25.4507	28.2513	29.6797	29.6699	27.4038	27.8107	29.6187	29.0172	28.2162	28.7118	23.2117	25.3491	27.0871	29.4769	25.9785
Q9CZW4;D3Z4I4;E9PUC2	Q9CZW4;D3Z4I4	Long-chain-fatty-acid--CoA ligase 3	Acsl3	sp|Q9CZW4|ACSL3_MOUSE Long-chain-fatty-acid--CoA ligase 3 OS=Mus musculus OX=10090 GN=Acsl3 PE=1 SV=2;tr|D3Z4I4|D3Z4I4_MOUSE Long-chain-fatty-acid--CoA ligase 3 (Fragment) OS=Mus musculus OX=10090 GN=Acsl3 PE=1 SV=1	3	5.8	80.491	2.09927	0.0215846	0.0407503	5.05363	1.38335	2.29782	1.33597	0.425595		13860000	618110	1379000	231840	1046300	297590			1241400		23.7244	19.2375	20.3952	17.8228	19.9969	18.183			20.2435	17.6452	20.8821	19.3355	18.1478	18.3926	22.6988	22.2654	21.6333	19.4838	18.8182
A0A5F8MPJ2;D3Z5J3	A0A5F8MPJ2;D3Z5J3		Sorbs1	tr|A0A5F8MPJ2|A0A5F8MPJ2_MOUSE Sorbin and SH3 domain-containing protein 1 OS=Mus musculus OX=10090 GN=Sorbs1 PE=1 SV=1;tr|D3Z5J3|D3Z5J3_MOUSE Sorbin and SH3 domain-containing protein 1 OS=Mus musculus OX=10090 GN=Sorbs1 PE=1 SV=1	1	1.1	131.23	1.88628	0.0219652	0.0412909	4.31378	0.871939	1.838	1.11082	1.29688	13669000	207880000	654260	1024000		3097500	3784200	9180200	2332200	7921700	23.7044	27.6312	19.3195	19.9658		21.5627	21.8516	23.1301	21.1533	22.9174	22.2918	20.9641	21.3611	21.8164	20.1952	26.6056	21.836	23.1991	22.9273	21.492
P08113;F7C312	P08113;F7C312	Endoplasmin	Hsp90b1	sp|P08113|ENPL_MOUSE Endoplasmin OS=Mus musculus OX=10090 GN=Hsp90b1 PE=1 SV=2;tr|F7C312|F7C312_MOUSE Endoplasmin (Fragment) OS=Mus musculus OX=10090 GN=Hsp90b1 PE=1 SV=1	2	3	92.475	2.62224	0.0221668	0.0414917	1.72793	6.82974	3.40345	0.731402	0.418707	7184400	18199000		3299000		949980	2410600	4495600	8251100		22.7764	24.1174		21.6536		19.8575	21.201	22.1001	22.9762		21.3638	16.6941	18.0905	21.1658	22.0181	23.0918	23.5238	21.494	21.8972	22.4368
E9PUR2	E9PUR2		Myo18a	tr|E9PUR2|E9PUR2_MOUSE Unconventional myosin-XVIIIa (Fragment) OS=Mus musculus OX=10090 GN=Myo18a PE=1 SV=2	17	45.9	31.908	-1.80369	0.0224748	0.0418893	-1.3903	-3.51234	-2.66854	-0.494246	-0.95303	2333200	680660		847300	19811000	2859900	331530000	264380000	278110000	198600000	21.1539	19.3766		19.6925	24.2398	21.4475	28.3046	27.978	28.0511	27.5653	19.7413	25.0751	25.7525	28.2694	27.093	18.351	21.5627	23.084	27.7752	26.1399
A0A0A0MQF6;P16858;S4R1W1;A0A1D5RLD8;S4R257;S4R1N5;V9GXA7	A0A0A0MQF6;P16858;S4R1W1;A0A1D5RLD8;S4R257	Glyceraldehyde-3-phosphate dehydrogenase	Gapdh;Gm3839	tr|A0A0A0MQF6|A0A0A0MQF6_MOUSE Glyceraldehyde-3-phosphate dehydrogenase OS=Mus musculus OX=10090 GN=Gapdh PE=1 SV=1;sp|P16858|G3P_MOUSE Glyceraldehyde-3-phosphate dehydrogenase OS=Mus musculus OX=10090 GN=Gapdh PE=1 SV=2;tr|S4R1W1|S4R1W1_MOUSE Glyceraldehy	5	19.2	38.653	1.59954	0.0231023	0.0428154	0.749782	1.63368	2.10215	2.56633	0.945759	25803000	33180000	45212000	119980000	38065000	150000000	3760600	25020000	12655000	33699000	24.621	24.9838	25.4302	26.8382	25.182	27.1604	21.8425	24.5766	23.5932	25.0062	23.2084	27.0748	26.6947	21.8074	22.6351	23.9582	28.7084	28.7968	24.3737	23.5809
Q3UV17	Q3UV17	Keratin, type II cytoskeletal 2 oral	Krt76	sp|Q3UV17|K22O_MOUSE Keratin, type II cytoskeletal 2 oral OS=Mus musculus OX=10090 GN=Krt76 PE=1 SV=1	1	1.5	62.844	-1.98286	0.0231672	0.0428154	-0.465875	-1.85999	-4.19118	-0.42003	-2.97723	3295600000	1824700000	577910000	136150000	1369000000	68784000	144220000	121080000	880340000	154550000	31.6179	30.765	29.1063	27.0206	30.3505	26.0356	27.1037	26.8514	29.7135	27.2035	30.2053	30.7508	31.8632	27.0686	28.7554	29.7394	28.8908	27.672	26.6485	25.7782
P41105	P41105	60S ribosomal protein L28	Rpl28	sp|P41105|RL28_MOUSE 60S ribosomal protein L28 OS=Mus musculus OX=10090 GN=Rpl28 PE=1 SV=2	9	32.8	15.733	-2.36964	0.0234705	0.0431937	-2.88811	0.495216	-5.35619	-3.34491	-0.754203	496050000	51241000	9461300	11405000	89031000	1994900	279350000	30883000	287180000	235380000	28.8859	25.6108	23.1736	23.4432	26.4078	20.9279	28.0575	24.8803	28.0974	27.8104	27.4733	24.8182	27.9205	28.0224	27.1393	24.5852	25.3134	22.5643	24.6775	26.3851
E9Q6F4;E9Q039;Q11011;F6V7K3	E9Q6F4;E9Q039;Q11011;F6V7K3	Puromycin-sensitive aminopeptidase	Npepps	tr|E9Q6F4|E9Q6F4_MOUSE Puromycin-sensitive aminopeptidase OS=Mus musculus OX=10090 GN=Npepps PE=1 SV=1;tr|E9Q039|E9Q039_MOUSE Aminopeptidase OS=Mus musculus OX=10090 GN=Npepps PE=1 SV=1;sp|Q11011|PSA_MOUSE Puromycin-sensitive aminopeptidase OS=Mus musculus	2	3.6	75.896	2.37315	0.0256711	0.0470458	-0.167482	0.106306	3.31724	3.18167	5.42804	4433700	3018900	1319900	1215100		934680				3650400	22.0801	21.5256	20.332	20.2126		19.8341				21.7996	20.6675	21.9766	18.1533	17.7113	14.9462	20.5	22.0829	21.4705	20.893	20.3743
Q8C2Q3;E9QL13;Q8C2Q3-2;J3QN51;J3QPT3;B0LM42;F7BGR7	Q8C2Q3;E9QL13;Q8C2Q3-2	RNA-binding protein 14	Rbm14	sp|Q8C2Q3|RBM14_MOUSE RNA-binding protein 14 OS=Mus musculus OX=10090 GN=Rbm14 PE=1 SV=1;tr|E9QL13|E9QL13_MOUSE RNA-binding protein 14 OS=Mus musculus OX=10090 GN=Rbm14 PE=1 SV=2;sp|Q8C2Q3-2|RBM14_MOUSE Isoform 2 of RNA-binding protein 14 OS=Mus musculus O	22	33	69.448	-1.79633	0.02694	0.0491655	0.561378	-2.94903	-2.04868	-1.85115	-2.69416	70692000	79774000	217310000	24066000	165750000	36770000	269900000	84031000	1162700000	248370000	26.075	26.2494	27.6952	24.5205	27.3044	25.132	28.0078	26.3244	30.1148	27.8879	24.6624	29.3397	28.8171	27.9727	29.1567	25.2238	26.3907	26.7684	26.1216	26.4626
E0CYV9	E0CYV9		1110002E22Rik	sp|E0CYV9|CD054_MOUSE Uncharacterized protein C4orf54 homolog OS=Mus musculus OX=10090 PE=1 SV=1	27	19.4	189.75	1.7191	0.0272985	0.049613	1.92799	3.54513	0.439161	0.699166	1.98404	32220000	93758000	273530		1375700	1711900	26566000	48449000	10113000	55308000	24.9415	26.4824	18.0613		20.3917	20.7072	24.6631	25.53	23.2697	25.721	23.5289	19.7059	21.9044	24.628	22.3116	25.4568	23.251	22.3436	25.3271	24.2956
F8WGW3;Q497V5;Q497V5-2;Q8CHZ0;B7ZWI7;B7ZWI4	F8WGW3;Q497V5;Q497V5-2	S1 RNA-binding domain-containing protein 1	Srbd1	tr|F8WGW3|F8WGW3_MOUSE S1 RNA-binding domain-containing protein 1 OS=Mus musculus OX=10090 GN=Srbd1 PE=1 SV=1;sp|Q497V5|SRBD1_MOUSE S1 RNA-binding domain-containing protein 1 OS=Mus musculus OX=10090 GN=Srbd1 PE=2 SV=3;sp|Q497V5-2|SRBD1_MOUSE Isoform 2 of	12	14.6	110.19	-1.66741	0.0283233	0.0512628	-3.53937	-1.50592	-0.368183	-1.47776	-1.44582	124090000	8161700		768690	2555400	1817100	7470300		8127800	4124700	26.8868	22.9604		19.552	21.2851	20.7932	22.8327		22.9544	21.9759	25.4742	22.9282	22.7978	22.7976	21.9963	21.9348	21.4223	22.4296	21.3199	20.5505
P51881	P51881	ADP/ATP translocase 2;ADP/ATP translocase 2, N-terminally processed	Slc25a5	sp|P51881|ADT2_MOUSE ADP/ATP translocase 2 OS=Mus musculus OX=10090 GN=Slc25a5 PE=1 SV=3	11	26.8	32.931	1.73024	0.028458	0.0512947	2.63069	0.580273	3.44434	0.444661	1.55123	1007700000	4772500000	121410000	155240000	59294000	592400000	367450000	561750000	624430000	2529900000	29.9084	32.1521	26.8553	27.2099	25.8214	29.142	28.453	29.0654	29.218	31.2364	28.4958	28.4999	27.3341	28.4179	28.2599	31.1265	29.0801	30.7784	28.8625	29.8111
F6RQN3	F6RQN3		Atp2a1	tr|F6RQN3|F6RQN3_MOUSE Sarcoplasmic/endoplasmic reticulum calcium ATPase 1 (Fragment) OS=Mus musculus OX=10090 GN=Atp2a1 PE=1 SV=1	2	8.2	16.81	1.851	0.0292119	0.0524377	2.06161	-0.0420408	0.527986	3.32279	3.38467	15470000	49385000	4119100	3421500	4527100	5991200		9825000	731280	10559000	23.883	25.5576	21.9739	21.7062	22.1102	22.5144		23.228	19.4801	23.332	22.4704	23.6185	23.6228	19.7024	18.522	24.532	23.5764	24.1508	23.0252	21.9066
P21619;A0A0R4J0Q5;P21619-2	P21619;A0A0R4J0Q5;P21619-2	Lamin-B2	Lmnb2	sp|P21619|LMNB2_MOUSE Lamin-B2 OS=Mus musculus OX=10090 GN=Lmnb2 PE=1 SV=2;tr|A0A0R4J0Q5|A0A0R4J0Q5_MOUSE Lamin-B2 OS=Mus musculus OX=10090 GN=Lmnb2 PE=1 SV=1;sp|P21619-2|LMNB2_MOUSE Isoform B3 of Lamin-B2 OS=Mus musculus OX=10090 GN=Lmnb2	11	21.1	67.317	-1.84633	0.0298993	0.0534526	-2.93229	-1.72317	0.798791	-2.22552	-3.14945	50928000	5102100	2898100		454190	725190	5296000	1272000	12969000	2020600	25.602	22.2827	21.4667		18.7929	19.468	22.3365	20.2787	23.6286	20.9464	24.1894	23.1112	20.3056	22.3014	22.6705	21.2571	21.3881	21.1044	20.0758	19.521
Q7TQH0-2;Q7TQH0-3;A0A0U1RPL0	Q7TQH0-2;Q7TQH0-3;A0A0U1RPL0			sp|Q7TQH0-2|ATX2L_MOUSE Isoform 2 of Ataxin-2-like protein OS=Mus musculus OX=10090 GN=Atxn2l;sp|Q7TQH0-3|ATX2L_MOUSE Isoform 3 of Ataxin-2-like protein OS=Mus musculus OX=10090 GN=Atxn2l;tr|A0A0U1RPL0|A0A0U1RPL0_MOUSE Ataxin-2-like protein OS=Mus musculus	1	2.1	113.04	-2.35285	0.0305914	0.0544676	1.13105	-5.42344	-3.89904	-1.43747	-2.13535	247830000	415080000	482240000	9609800	387670000	23850000	605620000	251170000	1737400000	546700000	27.8848	28.6288	28.8452	23.1961	28.5303	24.5075	29.1738	27.9041	30.6943	29.0262	26.4722	30.4897	30.0429	29.1387	29.7362	27.6032	25.0663	26.1439	27.7013	27.6008
Q8C2Q8;A2AKU9;Q91VR2;A2AKV1;A2AKV2;A2AKV3;A2AKV0	Q8C2Q8;A2AKU9;Q91VR2;A2AKV1;A2AKV2;A2AKV3;A2AKV0	ATP synthase subunit gamma;ATP synthase subunit gamma, mitochondrial	Atp5c1	tr|Q8C2Q8|Q8C2Q8_MOUSE ATP synthase subunit gamma OS=Mus musculus OX=10090 GN=Atp5c1 PE=1 SV=1;tr|A2AKU9|A2AKU9_MOUSE ATP synthase subunit gamma OS=Mus musculus OX=10090 GN=Atp5c1 PE=1 SV=1;sp|Q91VR2|ATPG_MOUSE ATP synthase subunit gamma, mitochondrial OS=	6	25.5	30.255	3.83485	0.0314605	0.0557882	9.66153	-0.974133	4.18151	-0.773532	7.07888		158450000	7353600	3201300		2518200	4547700	2988300		10424000		27.2395	22.81	21.6102		21.264	22.1167	21.5109		23.3134	16.5523	24.4546	18.7189	22.0816	14.8092	26.2139	23.4804	22.9004	21.3081	21.8881
Q60598;Q921L6	Q60598;Q921L6	Src substrate cortactin	Cttn	sp|Q60598|SRC8_MOUSE Src substrate cortactin OS=Mus musculus OX=10090 GN=Cttn PE=1 SV=2;tr|Q921L6|Q921L6_MOUSE Cttn protein OS=Mus musculus OX=10090 GN=Cttn PE=1 SV=1	28	40.3	61.249	-1.9242	0.0316218	0.0558482	-0.787868	-4.94175	-0.53905	-1.31525	-2.0371	632910000	280330000	16042000	446390	53448000	33761000	267370000	120690000	1611800000	542920000	29.2374	28.0626	23.9354	18.7679	25.6716	25.0089	27.9943	26.8467	30.586	29.0162	27.8248	25.5799	27.1843	27.9591	29.6279	27.037	20.6382	26.6453	26.6439	27.5908
Q7TQE2;Q62523;A0A0N4SVD2;A0A0N4SUX7;A0A0N4SVP4	Q7TQE2;Q62523	Zyxin	Zyx	tr|Q7TQE2|Q7TQE2_MOUSE Zyx protein OS=Mus musculus OX=10090 GN=Zyx PE=1 SV=1;sp|Q62523|ZYX_MOUSE Zyxin OS=Mus musculus OX=10090 GN=Zyx PE=1 SV=2	4	11.6	57.026	2.07499	0.035678	0.0627588	-1.6241	3.49641	2.06365	3.65533	2.78368	15667000	3886700		859270		576720		1614900			23.9012	21.8901		19.7128		19.1375		20.623			22.4886	18.0866	18.7103	16.7648	17.9626	20.8645	21.583	20.7739	20.4202	20.7462
A0A2R8VI25;B2M1R7;Q61990;Q61990-3;Q61990-2;A0A2R8VHP9;Q3TT81;A0A2R8VI12;A0A2R8VKN0;A0A2R8VHN3;A0A2R8VHY9;A0A2R8VHZ0;A0A2R8VI71;A0A2R8VI73;A0A2R8W6L5;A0A2R8VJY1;A0A2R8VKF0;A0A2R8VHG2;A0A2R8W6U6;P57722;E9Q7D8;A0A2R8VHL8;P57722-2;A0A2R8VI15;A0A2R8VHI3;A0A2R8W6H3;A0A2R8VI92	A0A2R8VI25;B2M1R7;Q61990;Q61990-3;Q61990-2;A0A2R8VHP9;Q3TT81;A0A2R8VI12;A0A2R8VKN0;A0A2R8VHN3;A0A2R8VHY9;A0A2R8VHZ0;A0A2R8VI71;A0A2R8VI73;A0A2R8W6L5;A0A2R8VJY1;A0A2R8VKF0;A0A2R8VHG2;A0A2R8W6U6;P57722;E9Q7D8;A0A2R8VHL8;P57722-2	Poly(rC)-binding protein 2;Poly(rC)-binding protein 3	Pcbp2;Pcbp3	tr|A0A2R8VI25|A0A2R8VI25_MOUSE Poly(rC)-binding protein 2 OS=Mus musculus OX=10090 GN=Pcbp2 PE=1 SV=1;tr|B2M1R7|B2M1R7_MOUSE Poly(rC)-binding protein 2 OS=Mus musculus OX=10090 GN=Pcbp2 PE=1 SV=1;sp|Q61990|PCBP2_MOUSE Poly(rC)-binding protein 2 OS=Mus musc	3	12	33.299	1.9245	0.0362635	0.0630294	3.4386	2.42207	3.9067	0.0717286	-0.216602	3680500	30516000	3699900	16958000	1451900	19986000	34524000	40757000	28714000	34162000	21.8115	24.8631	21.8191	24.0155	20.4695	24.2525	25.0411	25.2805	24.7753	25.0259	20.3989	23.4636	21.9822	25.006	23.8171	23.8375	25.8857	25.8889	25.0777	23.6005
E9PVC6;E9Q9E1;E9PVC5;Q6NZJ6-2;Q6NZJ6;A0A0J9YUS5;A0A0J9YVC1;A0A0J9YUC1;E9Q770;A0A0J9YU44;A0A0J9YUL1;A0A0J9YTV0;D3YWY7;D3YWM1;D3Z439	E9PVC6;E9Q9E1;E9PVC5;Q6NZJ6-2;Q6NZJ6;A0A0J9YUS5;A0A0J9YVC1;A0A0J9YUC1;E9Q770	Eukaryotic translation initiation factor 4 gamma 1	Eif4g1	tr|E9PVC6|E9PVC6_MOUSE Eukaryotic translation initiation factor 4 gamma 1 OS=Mus musculus OX=10090 GN=Eif4g1 PE=1 SV=1;tr|E9Q9E1|E9Q9E1_MOUSE Eukaryotic translation initiation factor 4 gamma 1 OS=Mus musculus OX=10090 GN=Eif4g1 PE=1 SV=1;tr|E9PVC5|E9PVC5_M	11	10.1	171.28	-2.14541	0.036122	0.0630294	-3.98353	-0.551847	0.721388	-2.12825	-4.7848	32358000	1564300		335860	258680	391450	13461000	3458600	24755000	1241500	24.9476	20.5771		18.3575	17.9808	18.5785	23.6823	21.7218	24.5612	20.2437	23.535	20.7796	19.4935	23.6472	23.6031	19.5515	20.2277	20.2149	21.5189	18.8183
Q8CGC7;A0A0A6YWA4;A0A0A6YWH3	Q8CGC7	Bifunctional glutamate/proline--tRNA ligase;Glutamate--tRNA ligase;Proline--tRNA ligase	Eprs	sp|Q8CGC7|SYEP_MOUSE Bifunctional glutamate/proline--tRNA ligase OS=Mus musculus OX=10090 GN=Eprs1 PE=1 SV=4	35	27.3	170.08	-1.51241	0.0359982	0.0630294	-2.3374	0.0404607	-1.67816	-2.34972	-1.23723	355770000	53832000	2575700	2265400	36339000	10422000	59727000	13162000	71384000	41861000	28.4064	25.682	21.2965	21.1113	25.115	23.3131	25.8319	23.6499	26.0891	25.3191	26.9938	22.9411	26.6277	25.7968	25.131	24.6564	22.9816	24.9496	23.447	23.8938
A0A286YDU2	A0A286YDU2			tr|A0A286YDU2|A0A286YDU2_MOUSE Ataxin-2 (Fragment) OS=Mus musculus OX=10090 GN=Atxn2 PE=1 SV=1	1	3.7	43.063	-2.23165	0.0367725	0.0636615	-5.46728	0.320437	-1.10189	-0.740882	-4.16866		749270	7914500	8451900	5191100		4499200	3024100	39383000	3027400		19.5151	22.9161	23.0108	22.3076		22.1012	21.5281	25.2311	21.5296	23.9568	24.5606	23.8203	22.0661	24.273	18.4895	24.8811	22.7184	21.3252	20.1043
A3KGU5;A3KGU7;E9Q447;A3KGU9;P16546-2;P16546;A3KGU4	A3KGU5;A3KGU7;E9Q447;A3KGU9;P16546-2;P16546	Spectrin alpha chain, non-erythrocytic 1	Sptan1	tr|A3KGU5|A3KGU5_MOUSE Spectrin alpha chain, non-erythrocytic 1 OS=Mus musculus OX=10090 GN=Sptan1 PE=1 SV=1;tr|A3KGU7|A3KGU7_MOUSE Spectrin alpha chain, non-erythrocytic 1 OS=Mus musculus OX=10090 GN=Sptan1 PE=1 SV=1;tr|E9Q447|E9Q447_MOUSE Spectrin alpha	18	8.3	282.89	-1.50211	0.036969	0.0637497	0.0829829	-1.45837	-2.41421	-1.48265	-2.2383	6320100		1247700	388300	6314600	1087300	74764000	30051000	50974000	14935000	22.5915		20.2508	18.5668	22.5903	20.0523	26.1558	24.8409	25.6033	23.8322	21.1789	21.8954	24.103	26.1207	24.6452	21.2619	20.437	21.6887	24.6381	22.4069
Q64727;A0A286YDJ4	Q64727	Vinculin	Vcl	sp|Q64727|VINC_MOUSE Vinculin OS=Mus musculus OX=10090 GN=Vcl PE=1 SV=4	20	23.5	116.72	1.81324	0.037571	0.0645336	0.744239	4.71042	2.08317	0.66503	0.86331	39898000	51108000	384650	8612200	1929200	7502900	10981000	19558000	18218000	45818000	25.2498	25.607	18.5532	23.038	20.8796	22.839	23.3885	24.2213	24.1189	25.4494	23.8372	20.1978	22.3923	23.3534	23.1608	24.5814	24.9082	24.4754	24.0184	24.0241
Q99K41	Q99K41	EMILIN-1	Emilin1	sp|Q99K41|EMIL1_MOUSE EMILIN-1 OS=Mus musculus OX=10090 GN=Emilin1 PE=1 SV=1	21	32.2	107.58	-1.48869	0.0387635	0.0663219	-2.13837	-0.457576	-0.340551	-2.3381	-2.16885	268570000	46649000	7622200		7471100	5415300	26756000	5943900	47007000	14452000	28.0007	25.4753	22.8618		22.8329	22.3686	24.6734	22.503	25.4864	23.7848	26.5881	24.5063	24.3456	24.6382	24.5283	24.4497	24.0488	24.005	22.3001	22.3594
P13542;Q8BGE8	P13542	Myosin-8	Myh8	sp|P13542|MYH8_MOUSE Myosin-8 OS=Mus musculus OX=10090 GN=Myh8 PE=2 SV=2	29	16.3	222.7	-2.11592	0.0392948	0.0669693	-0.2552	-5.65555	-3.31943	-0.610503	-0.738938	2316100000	1484000000	277790000	4713000	193440000	17785000	122530000	90147000	390490000	323460000	31.1091	30.4668	28.0494	22.1682	27.5273	24.0842	26.8686	26.4258	28.5407	28.269	29.6964	29.694	29.04	26.8334	27.5826	29.4412	24.0384	25.7206	26.2229	26.8437
Q5ND52	Q5ND52	rRNA methyltransferase 3, mitochondrial	Rnmtl1	sp|Q5ND52|MRM3_MOUSE rRNA methyltransferase 3, mitochondrial OS=Mus musculus OX=10090 GN=Mrm3 PE=2 SV=1	5	18.2	46.795	-2.20561	0.0395832	0.0671994	-5.34365	0.353408	-1.0398	-4.34481	-0.653188	272290000	5127800	3596600	3929600		2798400	22612000	1250000	23212000	20405000	28.0206	22.2899	21.7782	21.906		21.4162	24.4306	20.2535	24.4684	24.2824	26.608	23.4228	24.0924	24.3955	23.5103	21.2643	23.7762	23.0526	20.0507	22.8571
A0A087WRN1;A0A087WQA0;F8WI22;Q8K019-3;Q8K019-2;Q8K019	A0A087WRN1;A0A087WQA0;F8WI22;Q8K019-3;Q8K019-2;Q8K019	Bcl-2-associated transcription factor 1	Bclaf1	tr|A0A087WRN1|A0A087WRN1_MOUSE Bcl-2-associated transcription factor 1 (Fragment) OS=Mus musculus OX=10090 GN=Bclaf1 PE=1 SV=1;tr|A0A087WQA0|A0A087WQA0_MOUSE Bcl-2-associated transcription factor 1 OS=Mus musculus OX=10090 GN=Bclaf1 PE=1 SV=1;tr|F8WI22|F8W	5	10.3	67.703	-1.48017	0.0403332	0.0682083	-2.04464	0.33292	-1.81903	-1.95796	-1.91211	22531000	4176200	4949400	5331400	13382000	3480900	39298000	11362000	60614000	22265000	24.4254	21.9938	22.2388	22.3461	23.6738	21.731	25.228	23.4377	25.8531	24.4083	23.0128	23.8834	25.1865	25.1928	24.895	20.9682	24.2163	23.3675	23.2349	22.9829
A0A571BDS0;E9QQ93;A0A1L1SQJ8	A0A571BDS0;E9QQ93		Xirp1	tr|A0A571BDS0|A0A571BDS0_MOUSE Xin actin-binding repeat-containing protein 1 OS=Mus musculus OX=10090 GN=Xirp1 PE=1 SV=1;tr|E9QQ93|E9QQ93_MOUSE Xin actin-binding repeat-containing protein 1 OS=Mus musculus OX=10090 GN=Xirp1 PE=1 SV=1	25	16.9	196.69	-1.37333	0.0411011	0.0692395	-1.85071	-1.41081	-2.21084	-0.843959	-0.55034	861330000	182620000	10253000	3297800	44816000	8885000	607500000	380170000	525430000	496020000	29.682	27.4443	23.2895	21.6531	25.4175	23.0829	29.1783	28.5021	28.9689	28.8858	28.2694	24.9341	26.9302	29.1432	28.0108	26.4187	23.5233	24.7194	28.2992	27.4605
Q3UHZ5	Q3UHZ5	Leiomodin-2	Lmod2	sp|Q3UHZ5|LMOD2_MOUSE Leiomodin-2 OS=Mus musculus OX=10090 GN=Lmod2 PE=1 SV=1	20	41.8	62.018	-1.73679	0.0416488	0.0698934	-4.24097	-0.566687	-2.31998	-0.00889689	-1.54743	75863000	3068100	1719800	993020		1305300	197120000	220060000	349370000	165240000	26.1769	21.5489	20.7138	19.9215		20.3159	27.5545	27.7133	28.3802	27.3	24.7643	22.3584	24.2724	27.5194	27.4221	20.5233	21.7917	21.9524	27.5105	25.8746
F7A3Q3;F6UY70;F6ZEX4;E9Q9N6;E9PYX3;A0A0R4J227;A0A0R4J0B1;Q3T9A3;F6ZS70;E9QMP6;Q05512-3;Q05512-4;Q05512-2;Q05512;F7CRG8;F7CVZ7	F7A3Q3;F6UY70;F6ZEX4;E9Q9N6;E9PYX3;A0A0R4J227;A0A0R4J0B1;Q3T9A3;F6ZS70;E9QMP6;Q05512-3;Q05512-4;Q05512-2;Q05512;F7CRG8;F7CVZ7	Serine/threonine-protein kinase MARK2	Mark2	tr|F7A3Q3|F7A3Q3_MOUSE Serine/threonine-protein kinase MARK2 (Fragment) OS=Mus musculus OX=10090 GN=Mark2 PE=1 SV=1;tr|F6UY70|F6UY70_MOUSE Serine/threonine-protein kinase MARK2 (Fragment) OS=Mus musculus OX=10090 GN=Mark2 PE=1 SV=1;tr|F6ZEX4|F6ZEX4_MOUSE S	2	18.1	21.615	1.67243	0.0421206	0.0701476	1.25583	1.7512	3.27595	2.74692	-0.667761	2559400	4673900		758760		732310		1810600	6637300		21.2874	22.1562		19.5333		19.4821		20.788	22.6622		19.8748	19.6523	17.8426	17.8383	21.7041	21.1306	21.4035	21.1185	20.5852	21.0363
P17182;B1ARR7	P17182;B1ARR7	Alpha-enolase	Eno1	sp|P17182|ENOA_MOUSE Alpha-enolase OS=Mus musculus OX=10090 GN=Eno1 PE=1 SV=3;tr|B1ARR7|B1ARR7_MOUSE Alpha-enolase (Fragment) OS=Mus musculus OX=10090 GN=Eno1 PE=1 SV=1	1	2.5	47.14	1.68292	0.0420675	0.0701476	1.54773	3.65187	2.81494	0.00640002	0.393643	49233000	110070000	12913000	138810000	6602100	42640000	10532000	11883000	36925000		25.5531	26.7138	23.6223	27.0485	22.6545	25.3457	23.3283	23.5024	25.1381		24.1405	25.2669	24.1672	23.2932	24.18	25.6882	28.9188	26.9821	23.2996	24.5736
Q9JI91;A0A1Y7VMW4	Q9JI91	Alpha-actinin-2	Actn2	sp|Q9JI91|ACTN2_MOUSE Alpha-actinin-2 OS=Mus musculus OX=10090 GN=Actn2 PE=1 SV=2	22	30.9	103.83	-1.38391	0.0446479	0.0740749	-0.804624	-1.6193	-2.7294	-0.682139	-1.08408	320780000	140440000	20145000		31566000	4368600	134200000	93950000	166340000	108470000	28.257	27.0654	24.2639		24.9119	22.0587	26.9998	26.4854	27.3096	26.6927	26.8444	25.9085	26.4246	26.9647	26.3515	26.0398	24.2892	23.6952	26.2826	25.2674
P62858;G3UYV7	P62858;G3UYV7	40S ribosomal protein S28	Rps28	sp|P62858|RS28_MOUSE 40S ribosomal protein S28 OS=Mus musculus OX=10090 GN=Rps28 PE=1 SV=1;tr|G3UYV7|G3UYV7_MOUSE 40S ribosomal protein S28 (Fragment) OS=Mus musculus OX=10090 GN=Rps28 PE=1 SV=1	5	65.2	7.8409	2.25183	0.0454349	0.0750961	0.534288	6.15638	4.03341	0.211697	0.323385	52791000	58465000		4414200		1118500	15192000	19762000	27012000	46726000	25.6538	25.8011		22.0737		20.0931	23.8568	24.2362	24.6871	25.4777	24.2412	17.7876	17.6961	23.8217	23.729	24.7755	23.9439	21.7296	24.0334	24.0524
Q9DBR7;Q9DBR7-2;A0A1W2P750	Q9DBR7;Q9DBR7-2;A0A1W2P750	Protein phosphatase 1 regulatory subunit 12A	Ppp1r12a	sp|Q9DBR7|MYPT1_MOUSE Protein phosphatase 1 regulatory subunit 12A OS=Mus musculus OX=10090 GN=Ppp1r12a PE=1 SV=2;sp|Q9DBR7-2|MYPT1_MOUSE Isoform 2 of Protein phosphatase 1 regulatory subunit 12A OS=Mus musculus OX=10090 GN=Ppp1r12a;tr|A0A1W2P750|A0A1W2P75	19	18.9	114.99	-1.7019	0.0466516	0.0768174	-0.861572	-1.6952	-4.61824	-0.4414	-0.893077	54077000	22759000	517690	136720	3678600	137470	100600000	83217000	129170000	96155000	25.6885	24.4399	18.9817	17.0609	21.8107	17.0688	26.5841	26.3104	26.9447	26.5189	24.2759	20.6263	23.3234	26.5489	25.9866	23.4143	18.9311	18.7052	26.1075	25.0935
Q2KN98;A0A0R4J0J8;A0A1W2P785	Q2KN98;A0A0R4J0J8	Cytospin-A	Specc1l	sp|Q2KN98|CYTSA_MOUSE Cytospin-A OS=Mus musculus OX=10090 GN=Specc1l PE=1 SV=1;tr|A0A0R4J0J8|A0A0R4J0J8_MOUSE Cytospin-A OS=Mus musculus OX=10090 GN=Specc1l PE=1 SV=1	23	25.8	124.49	-2.16839	0.0471067	0.0769877	0.199714	-2.38256	-6.47575	-0.641408	-1.54194	21446000	18835000	1482300	243100	4100400	42285	87345000	62899000	91057000	43231000	24.3542	24.1669	20.4994	17.8912	21.9673	15.3679	26.3802	25.9065	26.4403	25.3656	22.9416	22.144	23.48	26.3451	25.4822	23.1413	19.7614	17.0043	25.7037	23.9402
P48678;P48678-2;P48678-3;D3YUF7	P48678;P48678-2;P48678-3	Prelamin-A/C;Lamin-A/C	Lmna	sp|P48678|LMNA_MOUSE Prelamin-A/C OS=Mus musculus OX=10090 GN=Lmna PE=1 SV=2;sp|P48678-2|LMNA_MOUSE Isoform C of Prelamin-A/C OS=Mus musculus OX=10090 GN=Lmna;sp|P48678-3|LMNA_MOUSE Isoform C2 of Prelamin-A/C OS=Mus musculus OX=10090 GN=Lmna	76	82.6	74.237	1.32871	0.046992	0.0769877	0.517345	1.35017	2.35826	1.52359	0.89418	3976700000	4352700000	164420000	358480000	162130000	763000000	534450000	1726000000	2146200000	5514400000	31.8889	32.0193	27.2928	28.4173	27.2726	29.5071	28.9935	30.6848	30.9991	32.3606	30.4763	28.9374	28.7853	28.9584	30.041	30.9937	30.2875	31.1435	30.4819	30.9352
P62264;D3YVF4;D3Z7I1	P62264;D3YVF4;D3Z7I1	40S ribosomal protein S14	Rps14	sp|P62264|RS14_MOUSE 40S ribosomal protein S14 OS=Mus musculus OX=10090 GN=Rps14 PE=1 SV=3;tr|D3YVF4|D3YVF4_MOUSE 40S ribosomal protein S14 (Fragment) OS=Mus musculus OX=10090 GN=Rps14 PE=1 SV=1;tr|D3Z7I1|D3Z7I1_MOUSE 40S ribosomal protein S14 (Fragment) O	10	41.7	16.273	-2.22956	0.0484536	0.0788948	-1.20834	-0.358723	-6.90793	-2.29404	-0.378761	4282600000	1417300000	161740000	107870000	227230000	1736700	165940000	38007000	666580000	708740000	31.9958	30.4005	27.2691	26.6847	27.7596	20.7279	27.3061	25.1798	29.3122	29.4007	30.5832	28.9137	29.2723	27.271	28.3541	29.3749	28.5549	22.3643	24.9769	27.9753
P21981;G3UXE8	P21981	Protein-glutamine gamma-glutamyltransferase 2	Tgm2	sp|P21981|TGM2_MOUSE Protein-glutamine gamma-glutamyltransferase 2 OS=Mus musculus OX=10090 GN=Tgm2 PE=1 SV=4	6	9.9	77.06	-1.61578	0.0487888	0.0791464	-0.0641205	-1.70602	-0.4678	-1.81733	-4.02362	27997000	20479000	2191400	574420	3567900	2367800	12379000	3945500	29168000	2479300	24.7388	24.2876	21.0634	19.1317	21.7666	21.1751	23.5614	21.9118	24.7979	21.2415	23.3262	22.708	23.2793	23.5263	23.8398	23.262	21.002	22.8115	21.7089	19.8162
P08121;A0A087WPJ5;A0A087WPS3	P08121	Collagen alpha-1(III) chain	Col3a1	sp|P08121|CO3A1_MOUSE Collagen alpha-1(III) chain OS=Mus musculus OX=10090 GN=Col3a1 PE=1 SV=4	19	19.6	138.94	-1.55816	0.0496554	0.0801907	-3.65765	-0.356407	-0.36646	-2.36569	-1.04459	120340000	7292000			2167200	1542900	34519000	7523200	26476000	17744000	26.8425	22.7979			21.0474	20.5572	25.0409	22.8429	24.6582	24.0808	25.4299	22.8139	22.5601	25.0058	23.7001	21.7723	22.4575	22.1936	22.6401	22.6555
Q8C196	Q8C196	Carbamoyl-phosphate synthase [ammonia], mitochondrial	Cps1	sp|Q8C196|CPSM_MOUSE Carbamoyl-phosphate synthase [ammonia], mitochondrial OS=Mus musculus OX=10090 GN=Cps1 PE=1 SV=2	1	0.7	164.62	1.56866	0.0497988	0.0801907	3.8238	0.582085	0.144521	2.09898	1.19393	20357000	220440000	31083000	39794000	31702000		21541000	103660000	53201000	168260000	24.279	27.7158	24.8896	25.246	24.9181		24.3606	26.6273	25.665	27.3261	22.8664	26.5342	26.4308	24.3255	24.7068	26.6902	27.1163	26.5753	26.4244	25.9008
E9PZ16;B1B0C7;A0A571BD72	E9PZ16;B1B0C7		Hspg2	tr|E9PZ16|E9PZ16_MOUSE Basement membrane-specific heparan sulfate proteoglycan core protein OS=Mus musculus OX=10090 GN=Hspg2 PE=1 SV=1;tr|B1B0C7|B1B0C7_MOUSE Basement membrane-specific heparan sulfate proteoglycan core protein OS=Mus musculus OX=10090 GN=	9	3.2	469.78	-2.00493	0.050309	0.0807156	-5.80772	0.253624	-0.403078	-1.69464	-2.37284	94542000	1290700	7117200	7256500	46664000	32389000	674950000	234220000	821940000	219380000	26.4945	20.2997	22.7629	22.7908	25.4758	24.949	29.3302	27.8033	29.6145	27.7089	25.0818	24.4074	26.9885	29.2951	28.6564	19.2741	24.6611	26.5854	27.6005	26.2835
B7FAU9;Q8BTM8;B7FAV1;F6XC15;J3JS91;F6Z2C0;Q8BTM8-2;A0A668KLG7;F7AVL7	B7FAU9;Q8BTM8;B7FAV1	Filamin-A	Flna	tr|B7FAU9|B7FAU9_MOUSE Filamin, alpha OS=Mus musculus OX=10090 GN=Flna PE=1 SV=1;sp|Q8BTM8|FLNA_MOUSE Filamin-A OS=Mus musculus OX=10090 GN=Flna PE=1 SV=5;tr|B7FAV1|B7FAV1_MOUSE Filamin, alpha (Fragment) OS=Mus musculus OX=10090 GN=Flna PE=1 SV=1	67	35.4	280.5	3.11513	0.0550273	0.0879634	5.02908	9.86665	1.50764	-0.448538	-0.379163	46882000	1170600000	604010	482250000	40184000	104870000	818540000	673760000	576150000	612420000	25.4825	30.1246	19.2042	28.8452	25.2601	26.644	29.6085	29.3277	29.1019	29.1899	24.0699	20.8488	26.7728	29.5734	28.1438	29.099	30.7154	28.2804	29.1248	27.7646
P05977;E0CZ30	P05977;E0CZ30	Myosin light chain 1/3, skeletal muscle isoform	Myl1	sp|P05977|MYL1_MOUSE Myosin light chain 1/3, skeletal muscle isoform OS=Mus musculus OX=10090 GN=Myl1 PE=1 SV=2;tr|E0CZ30|E0CZ30_MOUSE Myosin light chain 1/3, skeletal muscle isoform (Fragment) OS=Mus musculus OX=10090 GN=Myl1 PE=1 SV=1	4	23.9	20.594	-1.39482	0.0562868	0.0896496	-1.64556	-0.0484961	-2.40618	-2.50523	-0.368638	1242700000	303740000	32739000	27073000	167260000	28961000	327680000	64832000	846400000	906270000	30.2108	28.1783	24.9645	24.6904	27.3175	24.7876	28.2877	25.9502	29.6568	29.7554	28.7982	26.6091	28.8302	28.2526	28.6987	27.1527	26.5606	26.424	25.7474	28.33
A0A1L1SV25;P57780;E9Q2W9;A0A1L1SVJ6;D3Z0L8;D3Z761	A0A1L1SV25;P57780;E9Q2W9	Alpha-actinin-4	Actn4	tr|A0A1L1SV25|A0A1L1SV25_MOUSE Alpha-actinin-4 OS=Mus musculus OX=10090 GN=Actn4 PE=1 SV=1;sp|P57780|ACTN4_MOUSE Alpha-actinin-4 OS=Mus musculus OX=10090 GN=Actn4 PE=1 SV=1;tr|E9Q2W9|E9Q2W9_MOUSE Alpha-actinin-4 (Fragment) OS=Mus musculus OX=10090 GN=Actn4	15	20.2	107.11	-1.22424	0.0569331	0.090249	-1.33484	-1.99363	-1.31479	-0.688234	-0.78971	49027000	14863000	4752100	1020500	10500000		71610000	49921000	159710000	127720000	25.5471	23.8252	22.1801	19.9608	23.3239		26.0937	25.5731	27.2509	26.9284	24.1345	23.8247	24.8366	26.0585	26.2928	22.7996	21.8311	23.5218	25.3703	25.5031
P99027;A0A5F8MPY2	P99027;A0A5F8MPY2	60S acidic ribosomal protein P2	Rplp2	sp|P99027|RLA2_MOUSE 60S acidic ribosomal protein P2 OS=Mus musculus OX=10090 GN=Rplp2 PE=1 SV=3;tr|A0A5F8MPY2|A0A5F8MPY2_MOUSE Uncharacterized protein OS=Mus musculus OX=10090 GN=Rplp2-ps1 PE=3 SV=1	9	75.7	11.651	-2.64429	0.0570753	0.090249	-3.50047	2.76718	-2.34298	-7.42691	-2.71829	1119200000	75624000	2529700	14728000	22437000		235240000	1535600	398780000	83772000	30.0598	26.1723	21.2705	23.8121	24.4194		27.8096	20.5504	28.571	26.32	28.6472	22.9151	25.9321	27.7744	27.6129	25.1467	25.6823	23.5891	20.3475	24.8946
P11276	P11276	Fibronectin;Anastellin	Fn1	sp|P11276|FINC_MOUSE Fibronectin OS=Mus musculus OX=10090 GN=Fn1 PE=1 SV=4	2	1.4	272.53	-1.30217	0.0578484	0.0911425	-1.98112	-0.441998	-0.350506	-1.45551	-2.2817	4604300000	891840000	151010000	95065000	682060000	490980000	4293200000	1758400000	4172200000	1186200000	32.1003	29.7322	27.1701	26.5024	29.3453	28.8711	31.9994	30.7116	31.9582	30.1437	30.6877	28.8146	30.858	31.9643	31.0001	28.7066	28.3726	30.5075	30.5088	28.7184
P70670;Q60817	P70670	Nascent polypeptide-associated complex subunit alpha, muscle-specific form	Naca	sp|P70670|NACAM_MOUSE Nascent polypeptide-associated complex subunit alpha, muscle-specific form OS=Mus musculus OX=10090 GN=Naca PE=1 SV=2	42	29.8	220.5	-1.59202	0.0588707	0.0924207	-2.27756	0.797741	-0.515631	-2.75075	-3.21392	125920000	19860000	12413000	18454000	56279000	36131000	123620000	20631000	138140000	20582000	26.9079	24.2434	23.5653	24.1374	25.7461	25.1067	26.8813	24.2983	27.0416	24.2949	25.4953	25.2099	27.2588	26.8462	26.0835	23.2178	26.0077	26.7432	24.0955	22.8695
E9QNH6;E9Q580;Q7TQD7;P46735-2;P46735;D3YV80	E9QNH6;E9Q580;Q7TQD7;P46735-2;P46735	Unconventional myosin-Ib	Myo1b	tr|E9QNH6|E9QNH6_MOUSE Unconventional myosin-Ib OS=Mus musculus OX=10090 GN=Myo1b PE=1 SV=1;tr|E9Q580|E9Q580_MOUSE Unconventional myosin-Ib OS=Mus musculus OX=10090 GN=Myo1b PE=1 SV=1;tr|Q7TQD7|Q7TQD7_MOUSE Myo1b protein OS=Mus musculus OX=10090 GN=Myo1b P	15	15.2	125.03	-2.35085	0.0594661	0.093022	-1.29435	-2.8444	-7.63117	0.0483526	-0.032654	110870000	34568000	2580400	307260	28361000	131300	61114000	70988000	119850000	161980000	26.7243	25.0429	21.2992	18.2291	24.7574	17.0025	25.865	26.0811	26.8367	27.2712	25.3117	22.9437	26.2701	25.8299	25.8786	24.0173	20.0993	18.6389	25.8782	25.8459
P97457;A0A0U1RP93;A0A0U1RQ36;F6ULR7	P97457;A0A0U1RP93;A0A0U1RQ36	Myosin regulatory light chain 2, skeletal muscle isoform	Mylpf	sp|P97457|MLRS_MOUSE Myosin regulatory light chain 2, skeletal muscle isoform OS=Mus musculus OX=10090 GN=Mylpf PE=1 SV=3;tr|A0A0U1RP93|A0A0U1RP93_MOUSE Myosin regulatory light chain 2, skeletal muscle isoform OS=Mus musculus OX=10090 GN=Mylpf PE=1 SV=1;tr	6	50.3	18.955	2.50343	0.0598207	0.0932437	0.00972947	6.87438	-0.656305	0.735649	5.55369	117500000	90462000		3534200	3504400	2040800	1874000			7748700	26.8081	26.4308		21.753	21.7407	20.9607	20.8377			22.8855	25.3955	16.7488	23.2534	20.8026	15.9065	25.4052	23.6232	22.5971	21.5382	21.4602
E9Q390;A0A286YDF5;Q69ZN7-4;Q69ZN7;A0A286YCZ3;Q69ZN7-3;Q69ZN7-2	E9Q390;A0A286YDF5;Q69ZN7-4;Q69ZN7;A0A286YCZ3;Q69ZN7-3;Q69ZN7-2	Myoferlin	Myof	tr|E9Q390|E9Q390_MOUSE Myoferlin OS=Mus musculus OX=10090 GN=Myof PE=1 SV=2;tr|A0A286YDF5|A0A286YDF5_MOUSE Myoferlin OS=Mus musculus OX=10090 GN=Myof PE=1 SV=1;sp|Q69ZN7-4|MYOF_MOUSE Isoform 4 of Myoferlin OS=Mus musculus OX=10090 GN=Myof;sp|Q69ZN7|MYOF_MO	2	1.2	233.32	2.40272	0.061295	0.0952029	6.41479	2.99377	4.43006	-0.139701	-1.68531		17382000		341430	381250	7543000	1806800		2998900	1289100		24.0511		18.3812	18.5404	22.8467	20.785		21.516	20.2979	16.6107	17.2577	20.0531	20.7499	20.5579	23.0255	20.2515	24.4831	20.6102	18.8726
Q7TMM9	Q7TMM9	Tubulin beta-2A chain	Tubb2a	sp|Q7TMM9|TBB2A_MOUSE Tubulin beta-2A chain OS=Mus musculus OX=10090 GN=Tubb2a PE=1 SV=1	2	3.6	49.906	2.06534	0.0654962	0.101369	0.793069	3.58982	1.15473	5.96998	-1.18091	53088000	70345000		1790100	3227600	6595400		17427000	22174000	13521000	25.6619	26.0679		20.7716	21.622	22.653		24.0548	24.4024	23.6887	24.2493	19.052	23.1347	17.882	23.4443	25.0423	22.6418	24.2895	23.852	22.2634
P59999;Q3TX55;E9PWA7	P59999	Actin-related protein 2/3 complex subunit 4	Arpc4	sp|P59999|ARPC4_MOUSE Actin-related protein 2/3 complex subunit 4 OS=Mus musculus OX=10090 GN=Arpc4 PE=1 SV=3	5	31	19.667	-1.43902	0.0696008	0.107342	-0.321283	-0.626696	-2.36749	-3.61714	-0.262483	211700000	129570000			3869300	688180	147550000	13507000	131220000	151230000	27.6574	26.9492			21.8836	19.3924	27.1366	23.6872	26.9674	27.1722	26.2448	23.7115	23.3963	27.1015	26.0093	25.9236	23.0848	21.0288	23.4844	25.7468
Q8R429	Q8R429	Sarcoplasmic/endoplasmic reticulum calcium ATPase 1	Atp2a1	sp|Q8R429|AT2A1_MOUSE Sarcoplasmic/endoplasmic reticulum calcium ATPase 1 OS=Mus musculus OX=10090 GN=Atp2a1 PE=1 SV=1	20	21.4	109.42	1.28207	0.0709955	0.109109	2.02607	-0.511461	1.13985	1.67474	2.08115	717900000	2236000000	59163000	35494000	38527000	77920000	14389000	51602000	43668000	255450000	29.4192	31.0583	25.8182	25.0811	25.1994	26.2155	23.7785	25.6209	25.3801	27.9285	28.0066	27.4628	26.7121	23.7433	24.422	30.0327	26.9513	27.8519	25.4181	26.5031
Q8R1G6;A0A087WPL1;F7C957;E9Q996	Q8R1G6;A0A087WPL1;F7C957	PDZ and LIM domain protein 2	Pdlim2	sp|Q8R1G6|PDLI2_MOUSE PDZ and LIM domain protein 2 OS=Mus musculus OX=10090 GN=Pdlim2 PE=1 SV=1;tr|A0A087WPL1|A0A087WPL1_MOUSE PDZ and LIM domain protein 2 OS=Mus musculus OX=10090 GN=Pdlim2 PE=1 SV=1;tr|F7C957|F7C957_MOUSE PDZ and LIM domain protein 2 (Fr	4	15.2	37.703	2.02282	0.073404	0.112416	4.39982	0.233162	-0.593031	0.392782	5.68137		3128200	5197500	5224600	5130800	3121900	3374600	4976800		18401000		21.5769	22.3094	22.3169	22.2908	21.574	21.6863	22.2468		24.1333	16.1515	23.954	23.8034	21.6512	17.0266	20.5513	24.1871	23.2104	22.0439	22.7079
P97434;P97434-5;P97434-2;F6RND9;P97434-3;Q5SWZ5;F6S5I0;P97434-4;F6XZM9	P97434;P97434-5;P97434-2;F6RND9;P97434-3;Q5SWZ5;F6S5I0;P97434-4	Myosin phosphatase Rho-interacting protein	Mprip	sp|P97434|MPRIP_MOUSE Myosin phosphatase Rho-interacting protein OS=Mus musculus OX=10090 GN=Mprip PE=1 SV=2;sp|P97434-5|MPRIP_MOUSE Isoform 5 of Myosin phosphatase Rho-interacting protein OS=Mus musculus OX=10090 GN=Mprip;sp|P97434-2|MPRIP_MOUSE Isoform 2	40	46.2	116.41	-1.77023	0.0736877	0.112457	-0.782284	-1.32515	-5.83951	-0.701797	-0.2024	208400000	92663000	4070500		28388000	455010	172980000	119460000	130470000	156760000	27.6348	26.4655	21.9568		24.7588	18.7955	27.366	26.832	26.9591	27.224	26.2222	23.6013	26.2715	27.3309	26.001	25.4399	22.2762	20.432	26.6291	25.7986
P60843;Q8BTU6;P10630;P10630-2;A0A338P6X5;E9Q561	P60843	Eukaryotic initiation factor 4A-I	Eif4a1	sp|P60843|IF4A1_MOUSE Eukaryotic initiation factor 4A-I OS=Mus musculus OX=10090 GN=Eif4a1 PE=1 SV=1	9	27.1	46.153	1.66287	0.079975	0.121629	5.16394	0.815639	0.250772	-0.209348	2.29337	1789300	49055000	16937000	25494000	17870000	19515000	47359000	46012000	8324400	56413000	20.771	25.5479	24.0137	24.6037	24.091	24.2181	25.4971	25.4555	22.9889	25.7495	19.3584	25.6582	25.6037	25.462	22.0308	24.5223	26.4739	25.8545	25.2527	24.3242
P51410;A0A140T8T4;A0A0G2JES3;D3Z629;D3YZT0;A0A0G2JFQ3;S4R1R7	P51410;A0A140T8T4;A0A0G2JES3;D3Z629	60S ribosomal protein L9	Rpl9	sp|P51410|RL9_MOUSE 60S ribosomal protein L9 OS=Mus musculus OX=10090 GN=Rpl9 PE=2 SV=2;tr|A0A140T8T4|A0A140T8T4_MOUSE Ribosomal protein L9, pseudogene 6 OS=Mus musculus OX=10090 GN=Rpl9-ps6 PE=4 SV=1;tr|A0A0G2JES3|A0A0G2JES3_MOUSE 60S ribosomal protein L9	12	69.3	21.881	2.01695	0.0830316	0.12584	2.12075	0.363649	3.58855	-1.85597	5.86775	234950000	781420000	8417800	9262700	11881000	131180000	29380000	9116700	1215100	98092000	27.8078	29.5415	23.005	23.143	23.5022	26.967	24.8083	23.1201	20.2126	26.5476	26.3952	24.6496	25.0148	24.7732	19.2545	28.5159	25.0132	28.6034	22.9172	25.1223
Q569Z6;Q8BZN7;F6YSQ2;F6YH92	Q569Z6;Q8BZN7	Thyroid hormone receptor-associated protein 3	Thrap3	sp|Q569Z6|TR150_MOUSE Thyroid hormone receptor-associated protein 3 OS=Mus musculus OX=10090 GN=Thrap3 PE=1 SV=1;tr|Q8BZN7|Q8BZN7_MOUSE Thyroid hormone receptor-associated protein 3 OS=Mus musculus OX=10090 GN=Thrap3 PE=1 SV=1	17	16.8	108.18	-1.10114	0.083819	0.126596	-0.89888	-1.72571	-1.66821	-0.349261	-0.863639	39313000	16123000	13051000	3374600	13926000	4021600	30692000	27063000	96105000	73016000	25.2285	23.9426	23.6377	21.6863	23.7313	21.9393	24.8714	24.6898	26.5181	26.1217	23.8159	25.2822	25.244	24.8362	25.56	22.917	23.5565	23.5758	24.487	24.6964
A2AN08-3;A2AN08;A2AN08-5;A2AN08-2;F6SSP6;Z4YMA7;A2AN08-4	A2AN08-3;A2AN08;A2AN08-5	E3 ubiquitin-protein ligase UBR4	Ubr4	sp|A2AN08-3|UBR4_MOUSE Isoform 3 of E3 ubiquitin-protein ligase UBR4 OS=Mus musculus OX=10090 GN=Ubr4;sp|A2AN08|UBR4_MOUSE E3 ubiquitin-protein ligase UBR4 OS=Mus musculus OX=10090 GN=Ubr4 PE=1 SV=1;sp|A2AN08-5|UBR4_MOUSE Isoform 5 of E3 ubiquitin-protein	13	4.5	570.29	1.49553	0.0891765	0.134224	4.6067	1.04899	-0.647325	1.37158	1.0977				172140	264800	155170	4526700	13157000	8882400	26280000				17.3932	18.0145	17.2435	22.11	23.6493	23.0825	24.6475	16.2728	18.2145	19.5272	22.0749	22.1244	20.8795	19.2634	18.8799	23.4465	23.2221
Q9JKF1;A0A0U1RNG5;Q3UQP1;F8VQ29;Q3UQ44	Q9JKF1	Ras GTPase-activating-like protein IQGAP1	Iqgap1	sp|Q9JKF1|IQGA1_MOUSE Ras GTPase-activating-like protein IQGAP1 OS=Mus musculus OX=10090 GN=Iqgap1 PE=1 SV=2	14	11.2	188.74	2.23167	0.0962796	0.144419	-2.96553	1.13077	2.47579	3.64079	6.87653	56401000	5521700		400980		254600		1498800		21128000	25.7492	22.3967		18.6132		17.9579		20.5154		24.3327	24.3366	19.3526	17.1185	16.6718	16.0308	21.3711	20.4834	19.5943	20.3125	22.9073
Q9QYH6	Q9QYH6	Melanoma-associated antigen D1	Maged1	sp|Q9QYH6|MAGD1_MOUSE Melanoma-associated antigen D1 OS=Mus musculus OX=10090 GN=Maged1 PE=1 SV=1	3	7.1	85.669	1.30843	0.0982573	0.146883	2.63698	2.26618	1.95773	0.879149	-1.19791	1230400	5852700		127880			2946700	6088000	4985700	3004500	20.2307	22.4807		16.9644			21.4907	22.5375	22.2494	21.5187	18.8181	16.5685	18.5768	21.4555	21.2913	21.4551	18.8347	20.5345	22.3347	20.0934
P10126;D3YZ68;D3Z3I8;P62631	P10126;D3YZ68;D3Z3I8	Elongation factor 1-alpha 1	Eef1a1	sp|P10126|EF1A1_MOUSE Elongation factor 1-alpha 1 OS=Mus musculus OX=10090 GN=Eef1a1 PE=1 SV=3;tr|D3YZ68|D3YZ68_MOUSE Elongation factor 1-alpha 1 (Fragment) OS=Mus musculus OX=10090 GN=Eef1a1 PE=1 SV=1;tr|D3Z3I8|D3Z3I8_MOUSE Elongation factor 1-alpha 1 (Fr	18	46.5	50.113	1.09868	0.101477	0.151179	-0.315201	2.1368	1.2612	0.948859	1.46176	5471900000	3363200000	144300000	542720000	225500000	496090000	463400000	1004800000	586360000	2232800000	32.3494	31.6472	27.1045	29.0156	27.7486	28.886	28.7877	29.9043	29.1272	31.0562	30.9368	28.7491	29.2612	28.7526	28.1691	30.6216	30.8859	30.5224	29.7014	29.6309
Q8VHX6-2;Q8VHX6	Q8VHX6-2;Q8VHX6	Filamin-C	Flnc	sp|Q8VHX6-2|FLNC_MOUSE Isoform 2 of Filamin-C OS=Mus musculus OX=10090 GN=Flnc;sp|Q8VHX6|FLNC_MOUSE Filamin-C OS=Mus musculus OX=10090 GN=Flnc PE=1 SV=3	91	38.1	287.36	1.01184	0.102925	0.152818	1.54799	0.498692	1.47804	0.643062	0.891423	692190000000	1547800000000	353500000000	427150000000	306370000000	783310000000	545520000000	956930000000	602580000000	1545300000000	39.3324	40.4934	38.3629	38.636	38.1565	39.5108	38.9888	39.7996	39.1324	40.491	37.9198	40.0075	39.6692	38.9537	38.1743	39.4678	40.5062	41.1472	39.5968	39.0657
A2A6J8;P13412;A2A6K0;A0A1B0GRY8	A2A6J8;P13412;A2A6K0;A0A1B0GRY8	Troponin I, fast skeletal muscle	Tnni2	tr|A2A6J8|A2A6J8_MOUSE Troponin I, fast skeletal muscle (Fragment) OS=Mus musculus OX=10090 GN=Tnni2 PE=1 SV=1;sp|P13412|TNNI2_MOUSE Troponin I, fast skeletal muscle OS=Mus musculus OX=10090 GN=Tnni2 PE=2 SV=2;tr|A2A6K0|A2A6K0_MOUSE Troponin I, fast skelet	14	46.3	22.2	-1.7833	0.105122	0.155553	0.192461	-6.54159	-1.25608	-1.55207	0.240802	642320000	561290000	50796000	466320	96409000	37047000	925280000	354440000	317400000	518500000	29.2587	29.0642	25.5982	18.831	26.5227	25.1429	29.7853	28.401	28.2417	28.9498	27.8461	27.2428	28.0354	29.7502	27.2836	28.0386	20.7012	26.7793	28.1981	27.5244
Q148W8	Q148W8	Inactive dual specificity phosphatase 27	Dusp27	sp|Q148W8|DUS27_MOUSE Inactive dual specificity phosphatase 27 OS=Mus musculus OX=10090 GN=Dusp27 PE=1 SV=1	16	21.4	128.57	1.43537	0.105763	0.155974	3.48031	3.24309	1.56257	-0.878052	-0.231057	1268500	10826000	230240		534150	1448100	55334000	33819000	56625000	66697000	20.2747	23.368	17.8128		19.0269	20.4657	25.7217	25.0113	25.7549	25.9911	18.8621	19.4573	20.5396	25.6865	24.7968	22.3424	22.7004	22.1022	24.8085	24.5658
A0A0R4J0Q4;P97873	A0A0R4J0Q4;P97873	Lysyl oxidase homolog 1	Loxl1	tr|A0A0R4J0Q4|A0A0R4J0Q4_MOUSE Lysyl oxidase homolog OS=Mus musculus OX=10090 GN=Loxl1 PE=3 SV=1;sp|P97873|LOXL1_MOUSE Lysyl oxidase homolog 1 OS=Mus musculus OX=10090 GN=Loxl1 PE=2 SV=3	3	3.6	66.495	1.6607	0.106752	0.156379	3.49689	4.65172	-0.336393	1.86329	-1.37201				1418900	1569900	1141200	2070900	8463600	15810000	8444400				20.4363	20.5822	20.1221	20.9818	23.0128	23.9143	23.0096	18.1503	17.6548	22.0949	20.9467	22.9562	21.6472	22.3066	21.7585	22.81	21.5842
O55143-2;O55143	O55143-2;O55143	Sarcoplasmic/endoplasmic reticulum calcium ATPase 2	Atp2a2	sp|O55143-2|AT2A2_MOUSE Isoform 2 of Sarcoplasmic/endoplasmic reticulum calcium ATPase 2 OS=Mus musculus OX=10090 GN=Atp2a2;sp|O55143|AT2A2_MOUSE Sarcoplasmic/endoplasmic reticulum calcium ATPase 2 OS=Mus musculus OX=10090 GN=Atp2a2 PE=1 SV=2	14	16	109.75	1.19441	0.106707	0.156379	1.47953	-1.09344	1.61122	1.70146	2.27327	73361000	156440000	10942000	4385400	3467900	9724000		7699200	2889400	19310000	26.1285	27.221	23.3834	22.0643	21.7256	23.2131		22.8763	21.4623	24.2028	24.7159	25.0279	23.2383	20.972	20.5042	26.1954	23.9345	24.8495	22.6734	22.7775
Q9WTI7-3;Q9WTI7;Q9WTI7-4;Q5ND45	Q9WTI7-3;Q9WTI7;Q9WTI7-4	Unconventional myosin-Ic	Myo1c	sp|Q9WTI7-3|MYO1C_MOUSE Isoform 3 of Unconventional myosin-Ic OS=Mus musculus OX=10090 GN=Myo1c;sp|Q9WTI7|MYO1C_MOUSE Unconventional myosin-Ic OS=Mus musculus OX=10090 GN=Myo1c PE=1 SV=2;sp|Q9WTI7-4|MYO1C_MOUSE Isoform 4 of Unconventional myosin-Ic OS=Mus	3	2.1	119.88	-1.10933	0.112346	0.164025	-0.798832	-1.24123	-2.87237	-0.726803	0.0925972	1527200000	671310000	15040000	5440900	93714000	11746000	569060000	386240000	777490000	1146100000	30.5082	29.3224	23.8423	22.3754	26.4818	23.4857	29.084	28.5249	29.5342	30.0941	29.0956	25.4869	27.9945	29.0489	28.5761	28.2968	24.2456	25.1221	28.3221	28.6687
A0A2R8W6R3;P62878	A0A2R8W6R3;P62878	E3 ubiquitin-protein ligase RBX1;E3 ubiquitin-protein ligase RBX1, N-terminally processed	Rbx1	tr|A0A2R8W6R3|A0A2R8W6R3_MOUSE E3 ubiquitin-protein ligase RBX1 OS=Mus musculus OX=10090 GN=Rbx1 PE=1 SV=1;sp|P62878|RBX1_MOUSE E3 ubiquitin-protein ligase RBX1 OS=Mus musculus OX=10090 GN=Rbx1 PE=1 SV=1	2	22.9	9.1173	-1.33935	0.11538	0.167099	-1.22822	0.678667	-1.13027	-4.32963	-0.687285	12221000	3989100		2025900	1366200		4196000	234410	6929100	5948900	23.5429	21.9276		20.9501	20.3817		22.0006	17.8387	22.7242	22.5042	22.1303	22.1417	21.8944	21.9655	21.7661	20.902	22.8204	20.7642	17.6358	21.0789
H7BXC3;P17751	H7BXC3;P17751	Triosephosphate isomerase	Tpi1	tr|H7BXC3|H7BXC3_MOUSE Triosephosphate isomerase OS=Mus musculus OX=10090 GN=Tpi1 PE=1 SV=1;sp|P17751|TPIS_MOUSE Triosephosphate isomerase OS=Mus musculus OX=10090 GN=Tpi1 PE=1 SV=4	3	22.8	17.997	-1.37614	0.115978	0.167099	-2.99927	0.473748	-1.70672	-3.43469	0.786242	11600000	1109400	3291000	3908500	2523800		2899700	301230	584650	1393900	23.4676	20.0813	21.6501	21.8982	21.2672		21.4675	18.2005	19.1572	20.4107	22.055	23.2947	22.7799	21.4324	18.1991	19.0558	23.7684	21.0731	17.9977	18.9854
P31001	P31001	Desmin	Des	sp|P31001|DESM_MOUSE Desmin OS=Mus musculus OX=10090 GN=Des PE=1 SV=3	30	68.4	53.497	-1.36823	0.115344	0.167099	-1.81123	-4.48003	-0.502919	0.424365	-0.471331	2029800000	442300000	1231100000	47178000	790020000	511680000	680300000	1025500000	1412400000	1408400000	30.9187	28.7205	30.1973	25.4916	29.5573	28.9307	29.3416	29.9337	30.3955	30.3914	29.5061	31.8419	31.07	29.3065	29.4374	27.6949	27.3618	30.5671	29.7308	28.9661
Q62167;P16381;Q62095;Q3V086;Q61496	Q62167;P16381;Q62095	ATP-dependent RNA helicase DDX3X;Putative ATP-dependent RNA helicase Pl10;ATP-dependent RNA helicase DDX3Y	Ddx3x;D1Pas1;Ddx3y	sp|Q62167|DDX3X_MOUSE ATP-dependent RNA helicase DDX3X OS=Mus musculus OX=10090 GN=Ddx3x PE=1 SV=3;sp|P16381|DDX3L_MOUSE Putative ATP-dependent RNA helicase Pl10 OS=Mus musculus OX=10090 GN=D1Pas1 PE=1 SV=1;sp|Q62095|DDX3Y_MOUSE ATP-dependent RNA helicase	30	48.2	73.101	-1.06438	0.115625	0.167099	0.637492	-1.39981	-1.4247	-1.34672	-1.78816	187440000	222980000	64038000	20755000	57078000	19514000	240480000	106210000	620640000	248430000	27.4819	27.7323	25.9324	24.307	25.7664	24.218	27.8413	26.6623	29.2092	27.8883	26.0693	27.577	27.2791	27.8062	28.2511	26.7067	26.1772	25.8544	26.4595	26.4629
A2ASS6;A0A5K1VVQ9;E9Q8K5;E9Q8N1;A2ASS6-2;A0A5K1VVQ1;F7CR78;A2AT70;A2AT68;Q8BUJ6;F6RSJ3;A2AT65;A2AT66;A2AT67;A2AT64;F6ZRX7;F6ZZ75	A2ASS6;A0A5K1VVQ9;E9Q8K5;E9Q8N1;A2ASS6-2;A0A5K1VVQ1	Titin	Ttn	sp|A2ASS6|TITIN_MOUSE Titin OS=Mus musculus OX=10090 GN=Ttn PE=1 SV=1;tr|A0A5K1VVQ9|A0A5K1VVQ9_MOUSE Titin OS=Mus musculus OX=10090 GN=Ttn PE=1 SV=1;tr|E9Q8K5|E9Q8K5_MOUSE Titin OS=Mus musculus OX=10090 GN=Ttn PE=1 SV=1;tr|E9Q8N1|E9Q8N1_MOUSE Titin OS=Mus	342	13	3906.4	1.68902	0.117727	0.169063	3.34824	5.18193	1.95996	-0.850971	-1.19407	73730000	574200000	8997400	279320000	152360000	544040000	1825100000	1136600000	1316500000	795470000	26.1357	29.097	23.1011	28.0573	27.1829	29.0191	30.7653	30.0821	30.2941	29.5672	24.7231	24.7456	28.6956	30.7302	29.336	28.0714	29.9276	30.6556	29.8792	28.1419
P09541;A2A6Q8;Q9CZ19;D6RFU4	P09541;A2A6Q8;Q9CZ19	Myosin light chain 4	Myl4	sp|P09541|MYL4_MOUSE Myosin light chain 4 OS=Mus musculus OX=10090 GN=Myl4 PE=1 SV=3;tr|A2A6Q8|A2A6Q8_MOUSE Myosin light chain 4 (Fragment) OS=Mus musculus OX=10090 GN=Myl4 PE=1 SV=8;tr|Q9CZ19|Q9CZ19_MOUSE Myosin light chain 4 OS=Mus musculus OX=10090 GN=M	12	61.7	21.159	-1.10516	0.118249	0.169258	-0.0904146	-1.06264	-1.20123	-2.97348	-0.198031	2336200000	1678000000	81735000	33465000	318870000	127280000	2022300000	289220000	1935200000	2332200000	31.1215	30.6441	26.2845	24.9961	28.2484	26.9234	30.9133	28.1076	30.8498	31.119	29.7089	27.929	29.7611	30.8782	29.8917	29.6185	26.8664	28.5599	27.9048	29.6937
A2AL12;Q8BG05;A2AL13;V9GX38	A2AL12;Q8BG05	Heterogeneous nuclear ribonucleoprotein A3	Hnrnpa3	tr|A2AL12|A2AL12_MOUSE Heterogeneous nuclear ribonucleoprotein A3 OS=Mus musculus OX=10090 GN=Hnrnpa3 PE=1 SV=1;sp|Q8BG05|ROA3_MOUSE Heterogeneous nuclear ribonucleoprotein A3 OS=Mus musculus OX=10090 GN=Hnrnpa3 PE=1 SV=1	4	10.1	34.476	-1.35414	0.128872	0.183863	0.813679	-2.05114	0.798492	-3.31358	-3.01817	47084000	63287000	25822000	5328500	7379400	11780000	83143000	9393500	64303000	10973000	25.4887	25.9154	24.6221	22.3453	22.8151	23.4898	26.3091	23.1632	25.9384	23.3875	24.0761	26.2667	24.3278	26.274	24.9803	24.8898	24.2155	25.1263	22.9604	21.9621
Q61554	Q61554	Fibrillin-1	Fbn1	sp|Q61554|FBN1_MOUSE Fibrillin-1 OS=Mus musculus OX=10090 GN=Fbn1 PE=1 SV=2	6	2.5	312.3	-1.14533	0.130374	0.185402	-0.813459	0.105463	0.26069	-2.40521	-2.87411	9802400		1224700	1126800	5939500	6531000	11307000	2397700	6320900	1191900	23.2247		20.224	20.1038	22.5019	22.6389	23.4307	21.1932	22.5917	20.1848	21.8121	21.8686	24.0146	23.3956	21.6336	20.9986	21.974	24.2753	20.9904	18.7595
Q5F2E7;Q5F2E7-2	Q5F2E7;Q5F2E7-2	Nuclear fragile X mental retardation-interacting protein 2	Nufip2	sp|Q5F2E7|NUFP2_MOUSE Nuclear fragile X mental retardation-interacting protein 2 OS=Mus musculus OX=10090 GN=Nufip2 PE=1 SV=1;sp|Q5F2E7-2|NUFP2_MOUSE Isoform 2 of Nuclear fragile X mental retardation-interacting protein 2 OS=Mus musculus OX=10090 GN=Nufip2	27	49.4	75.656	-1.2944	0.134909	0.19123	1.94552	-2.94087	-2.31475	-1.10886	-2.05305	281650000	829600000	474980000	52900000	369280000	68124000	738410000	384580000	2512000000	836840000	28.0693	29.6278	28.8233	25.6568	28.4601	26.0217	29.4598	28.5187	31.2262	29.6404	26.6567	30.4679	29.9728	29.4247	30.2681	28.6022	27.527	27.6581	28.3159	28.215
P37889-2;P37889	P37889-2;P37889	Fibulin-2	Fbln2	sp|P37889-2|FBLN2_MOUSE Isoform 2 of Fibulin-2 OS=Mus musculus OX=10090 GN=Fbln2;sp|P37889|FBLN2_MOUSE Fibulin-2 OS=Mus musculus OX=10090 GN=Fbln2 PE=1 SV=2	3	3.2	126.5	-0.989589	0.13597	0.192112	-0.455183	-2.39919	-0.558453	-0.131928	-1.40319	10156000		4642300	752620	3016900	1880200	4323400	4432000	10125000	5292300	23.2758		22.1464	19.5216	21.5246	20.8425	22.0437	22.0795	23.2714	22.3355	21.8632	23.791	23.0373	22.0086	22.3133	21.408	21.3918	22.4789	21.8767	20.9101
P62702;V9GWY0	P62702;V9GWY0	40S ribosomal protein S4, X isoform;40S ribosomal protein S4	Rps4x;Gm15013	sp|P62702|RS4X_MOUSE 40S ribosomal protein S4, X isoform OS=Mus musculus OX=10090 GN=Rps4x PE=1 SV=2;tr|V9GWY0|V9GWY0_MOUSE 40S ribosomal protein S4 OS=Mus musculus OX=10090 GN=Gm15013 PE=3 SV=1	18	57	29.597	-0.992203	0.138488	0.195041	-1.3399	0.686837	-1.62319	-1.10797	-1.57679	979810000	296000000	65395000	90027000	234140000	69759000	502280000	261760000	1157200000	536290000	29.8679	28.141	25.9627	26.4239	27.8028	26.0559	28.9039	27.9637	30.108	28.9984	28.4553	27.6072	29.3155	28.8688	29.1499	27.1154	28.2941	27.6923	27.7608	27.5731
Q60605;A0A1W2P6F6;A0A1W2P7Q9;Q60605-2;A0A1W2P6G5	Q60605;A0A1W2P6F6;A0A1W2P7Q9;Q60605-2;A0A1W2P6G5	Myosin light polypeptide 6	Myl6	sp|Q60605|MYL6_MOUSE Myosin light polypeptide 6 OS=Mus musculus OX=10090 GN=Myl6 PE=1 SV=3;tr|A0A1W2P6F6|A0A1W2P6F6_MOUSE Myosin light polypeptide 6 OS=Mus musculus OX=10090 GN=Myl6 PE=1 SV=1;tr|A0A1W2P7Q9|A0A1W2P7Q9_MOUSE Myosin light polypeptide 6 OS=Mus	16	85.4	16.93	-1.44443	0.141043	0.198002	-0.247228	1.16573	-4.66544	-3.1795	-0.295721	7100300000	4574600000	148190000	284320000	1122200000	40587000	4522700000	560740000	7316000000	8239600000	32.7252	32.091	27.1429	28.0829	30.0637	25.2745	32.0745	29.0628	32.7684	32.9399	31.3126	28.7874	31.5764	32.0394	31.8103	31.0654	29.9532	26.9109	28.8599	31.5146
D3YZ62;D3Z4J3;Q99104;F6TDE5;F6Z2S4;B8JK05;G5E8G6;G3X9Y9;P21271;P21271-3;E9Q1F5;D6RFU0;D3Z135;A0A1L1SUF0	D3YZ62;D3Z4J3;Q99104	Unconventional myosin-Va	Myo5a	tr|D3YZ62|D3YZ62_MOUSE Unconventional myosin-Va OS=Mus musculus OX=10090 GN=Myo5a PE=1 SV=1;tr|D3Z4J3|D3Z4J3_MOUSE Unconventional myosin-Va OS=Mus musculus OX=10090 GN=Myo5a PE=1 SV=1;sp|Q99104|MYO5A_MOUSE Unconventional myosin-Va OS=Mus musculus OX=10090	40	23.4	212.33	-1.82541	0.145306	0.202688	-2.57792	2.66101	-6.76443	-1.34733	-1.09839	183820000	23543000	93476		19156000	161720	216930000	95768000	138670000	89534000	27.4537	24.4888	16.5123		24.1913	17.3031	27.6927	26.513	27.0471	26.4159	26.0411	18.1569	25.704	27.6575	26.089	23.4632	20.8179	18.9396	26.3102	24.9906
F8VPU2;E9Q805	F8VPU2;E9Q805	FERM, RhoGEF and pleckstrin domain-containing protein 1	Farp1	sp|F8VPU2|FARP1_MOUSE FERM, ARHGEF and pleckstrin domain-containing protein 1 OS=Mus musculus OX=10090 GN=Farp1 PE=1 SV=1;tr|E9Q805|E9Q805_MOUSE FERM, ARHGEF and pleckstrin domain-containing protein 1 (Fragment) OS=Mus musculus OX=10090 GN=Farp1 PE=1 SV=1	8	10.2	118.87	-1.04376	0.14486	0.202688	-0.908587	-0.161438	-3.18304	-0.201487	-0.764255	48585000	19792000	489900	374610		116640	5481200	5354400	15817000	12874000	25.534	24.2384	18.9021	18.515		16.8317	22.3861	22.3523	23.915	23.618	24.1214	20.5467	21.6512	22.3509	22.9569	23.2128	20.3853	18.4681	22.1495	22.1926
P14115	P14115	60S ribosomal protein L27a	Rpl27a	sp|P14115|RL27A_MOUSE 60S ribosomal protein L27a OS=Mus musculus OX=10090 GN=Rpl27a PE=1 SV=5	7	35.8	16.605	-0.932272	0.152467	0.212002	-1.032	0.0297039	-1.22319	-2.15446	-0.281426	1673900000	625990000	163300000	142560000	168460000	66227000	407120000	102720000	499570000	568240000	30.6406	29.2216	27.2829	27.087	27.3278	25.9809	28.6009	26.6141	28.8961	29.0819	29.228	28.9275	28.8405	28.5658	27.938	28.196	28.9572	27.6173	26.4113	27.6566
P48962;Q3V132	P48962	ADP/ATP translocase 1	Slc25a4	sp|P48962|ADT1_MOUSE ADP/ATP translocase 1 OS=Mus musculus OX=10090 GN=Slc25a4 PE=1 SV=4	11	33.9	32.904	0.938209	0.154569	0.214245	2.43631	0.863725	0.642003	-0.0469925	0.795999	207380000	858360000	28680000	44633000	27827000	39855000	75708000	82316000	111980000	268790000	27.6277	29.677	24.7735	25.4116	24.73	25.2483	26.1739	26.2947	26.7387	28.0019	26.2151	26.4181	26.2427	26.1388	25.7806	28.6514	27.2818	26.8847	26.0918	26.5766
A0A1L1SSC0;A0A668KLE1;A0A0R4J169;E9QN52;A0A0G2JEP4;A0A0G2JFV5;A0A0G2JDR6;A0A1L1SVG1;A0A1L1SQW1;Q91WK0-2;Q91WK0;A0A0G2JGZ1;A0A0G2JEF6	A0A1L1SSC0;A0A668KLE1;A0A0R4J169;E9QN52;A0A0G2JEP4;A0A0G2JFV5;A0A0G2JDR6;A0A1L1SVG1;A0A1L1SQW1;Q91WK0-2;Q91WK0;A0A0G2JGZ1	Leucine-rich repeat flightless-interacting protein 2	Lrrfip2	tr|A0A1L1SSC0|A0A1L1SSC0_MOUSE Leucine-rich repeat flightless-interacting protein 2 OS=Mus musculus OX=10090 GN=Lrrfip2 PE=1 SV=2;tr|A0A668KLE1|A0A668KLE1_MOUSE Leucine-rich repeat flightless-interacting protein 2 OS=Mus musculus OX=10090 GN=Lrrfip2 PE=4 S	5	9.3	75.819	-1.10821	0.158778	0.219384	-0.373662	-0.375581	0.777119	-2.97896	-2.58998	7793600			505380	445850	701260	16938000	2413200	28136000	6460300	22.8939			18.947	18.7662	19.4196	24.0138	21.2025	24.7459	22.6232	21.4813	21.1928	20.2789	23.9786	23.7878	21.1076	20.8172	21.056	20.9997	21.1978
Q8BSH3	Q8BSH3		Tpm1	tr|Q8BSH3|Q8BSH3_MOUSE Tropomyosin alpha-1 chain OS=Mus musculus OX=10090 GN=Tpm1 PE=1 SV=1	1	5.6	32.698	-1.13123	0.16324	0.22484	0.678115	-3.85648	-1.56688	-0.242267	-0.668669	1088200000	1331500000	29703000	1753700	152490000	47241000	6523000000	6194500000	7390000000	6427000000	30.0193	30.3104	24.8241	20.742	27.1841	25.4935	32.6029	32.5283	32.7829	32.5815	28.6067	26.4687	28.6968	32.5678	31.8248	29.2848	22.6122	27.13	32.3255	31.1562
F8WHT3;F6V431;F6Q3E1	F8WHT3		Prrc2b	tr|F8WHT3|F8WHT3_MOUSE Protein PRRC2B OS=Mus musculus OX=10090 GN=Prrc2b PE=1 SV=1	9	6.6	243.12	1.154	0.164732	0.226183	3.11808	-0.582464	-0.558097	2.94713	0.845373	449250	2982800			1076300	670940	4500000	38983000	28061000	69701000	18.7772	21.5082			20.0376	19.3558	22.1015	25.2163	24.7421	26.0547	17.3646	22.1575	21.5503	22.0664	23.784	20.4826	21.575	20.9922	25.0135	24.6293
E9Q557;E9PZW0	E9Q557	Desmoplakin	Dsp	sp|E9Q557|DESP_MOUSE Desmoplakin OS=Mus musculus OX=10090 GN=Dsp PE=1 SV=1	9	2.9	332.91	-1.16882	0.168529	0.229245	-1.19024	-2.89556	1.91602	-1.15133	-2.523	62255000	20863000	1423700	163620	390340	1352000			882580	212280	25.8917	24.3144	20.4412	17.32	18.5744	20.3667			19.7514	17.6956	24.4791	22.0858	20.0871	19.1755	18.7933	23.2888	19.1902	22.0031	18.0241	16.2703
Q6ZWX6	Q6ZWX6	Eukaryotic translation initiation factor 2 subunit 1	Eif2s1	sp|Q6ZWX6|IF2A_MOUSE Eukaryotic translation initiation factor 2 subunit 1 OS=Mus musculus OX=10090 GN=Eif2s1 PE=1 SV=3	6	23.5	36.108	-1.32444	0.168532	0.229245	2.03369	-1.65811	-1.31772	-1.08988	-4.59019	7153000	22397000	3873800	1049700	6301800	2320300	16196000	8546900	108600000	6233000	22.7701	24.4168	21.8853	20.0015	22.5873	21.1459	23.9491	23.027	26.6944	22.5715	21.3575	23.5299	24.1	23.914	25.7363	23.3912	21.8718	22.7823	22.8241	21.1462
Q9CW03	Q9CW03	Structural maintenance of chromosomes protein 3	Smc3	sp|Q9CW03|SMC3_MOUSE Structural maintenance of chromosomes protein 3 OS=Mus musculus OX=10090 GN=Smc3 PE=1 SV=2	4	3.6	141.55	-1.06426	0.168109	0.229245	-1.3065	-2.22221	-2.57358	-0.529648	1.31062	6132800	1896100	479510	87885	939460		603310	469450	972190	3333800	22.5481	20.8546	18.8712	16.4233	19.8415		19.2025	18.8406	19.8909	21.6687	21.1355	20.5158	21.3542	19.1674	18.9328	19.829	18.2936	18.7806	18.6378	20.2434
E9QA16;Q8VCQ8;E9Q0M9;E9QA15;S4R1T7;D3Z6I7;E9Q9F3;F6QLP8;F6RGN9;F6ZAW1;F6T2Z7	E9QA16;Q8VCQ8;E9Q0M9;E9QA15;S4R1T7;D3Z6I7		Cald1	tr|E9QA16|E9QA16_MOUSE Caldesmon 1 OS=Mus musculus OX=10090 GN=Cald1 PE=1 SV=1;tr|Q8VCQ8|Q8VCQ8_MOUSE Caldesmon 1 OS=Mus musculus OX=10090 GN=Cald1 PE=1 SV=1;tr|E9Q0M9|E9Q0M9_MOUSE Caldesmon 1 OS=Mus musculus OX=10090 GN=Cald1 PE=1 SV=1;tr|E9QA15|E9QA15_MO	20	36	61.836	1.16953	0.181555	0.246195	-0.390283	3.77712	2.91822	-0.411695	-0.0457262	26545000	15488000		706480		979860	66504000	56157000	92688000	124140000	24.6619	23.8846		19.4303		19.9022	25.9869	25.743	26.4659	26.8874	23.2493	17.5234	18.6204	25.9518	25.5078	22.8591	21.3005	21.5386	25.5401	25.4621
Q9EQP2	Q9EQP2	EH domain-containing protein 4	Ehd4	sp|Q9EQP2|EHD4_MOUSE EH domain-containing protein 4 OS=Mus musculus OX=10090 GN=Ehd4 PE=1 SV=1	4	9.2	61.48	1.66914	0.182835	0.247166	1.82134	5.83351	3.80052	-3.03031	-0.079362	11714000	31658000		1035700		1551900	3700100	508730	2664700		23.4817	24.9161		19.9822		20.5656	21.8191	18.9565	21.3455		22.0691	16.0189	18.4015	21.784	20.3874	23.8905	21.8524	22.202	18.7537	20.3081
Q8K224;A2BH46;E9Q498	Q8K224	N-acetyltransferase 10	Nat10	sp|Q8K224|NAT10_MOUSE RNA cytidine acetyltransferase OS=Mus musculus OX=10090 GN=Nat10 PE=1 SV=1	19	21.5	115.42	-1.24371	0.183465	0.247254	-3.14531	-4.18	0.873151	0.166399	0.0672291	236560000	20446000	30042000	1417400	890180	1496500	6901100		14266000	20663000	27.8176	24.2853	24.8405	20.4348	19.7637	20.5132	22.7184		23.7661	24.3005	26.405	26.485	21.2764	22.6833	22.808	23.2597	22.305	22.1496	22.8497	22.8752
P84089;A0A1W2P7H9;A0A1W2P7T3;G3UW85	P84089;A0A1W2P7H9;A0A1W2P7T3;G3UW85	Enhancer of rudimentary homolog	Erh	sp|P84089|ERH_MOUSE Enhancer of rudimentary homolog OS=Mus musculus OX=10090 GN=Erh PE=1 SV=1;tr|A0A1W2P7H9|A0A1W2P7H9_MOUSE Enhancer of rudimentary homolog OS=Mus musculus OX=10090 GN=Erh PE=1 SV=1;tr|A0A1W2P7T3|A0A1W2P7T3_MOUSE Enhancer of rudimentary ho	5	46.2	12.259	-1.11491	0.187396	0.251778	-0.986737	1.74436	-1.00598	-3.49739	-1.8288	124580000	48074000	10306000	29530000	10858000	4962200	63684000	6334300	156370000	60853000	26.8925	25.5188	23.297	24.8157	23.3723	22.2425	25.9244	22.5948	27.2204	25.8588	25.4799	24.9415	24.8849	25.8893	26.2623	24.4932	26.6859	23.879	22.3919	24.4335
D3YUQ9;E9QN08;Q80T06;P57776;D3Z7N2;D3YZT9;A0A0R4J1L2;Q91VK2;A0A0R4J1E2;P57776-2;P57776-3;F6ZFU0;D3YY68	D3YUQ9;E9QN08;Q80T06;P57776;D3Z7N2;D3YZT9;A0A0R4J1L2;Q91VK2;A0A0R4J1E2;P57776-2;P57776-3;F6ZFU0	Elongation factor 1-delta	Eef1d	tr|D3YUQ9|D3YUQ9_MOUSE Elongation factor 1-delta (Fragment) OS=Mus musculus OX=10090 GN=Eef1d PE=1 SV=8;tr|E9QN08|E9QN08_MOUSE Elongation factor 1-delta (Fragment) OS=Mus musculus OX=10090 GN=Eef1d PE=1 SV=1;tr|Q80T06|Q80T06_MOUSE Elongation factor 1-delta	5	37.3	21.478	0.990163	0.188548	0.25255	1.4012	-1.12773	0.395516	2.86965	1.41218	40916000	82641000	3370700	1319200		2995400	2834500	23271000	5289100	19460000	25.2862	26.3004	21.6846	20.3312		21.5143	21.4347	24.472	22.3346	24.214	23.8736	23.3292	22.7552	21.3995	21.3765	25.2748	22.2015	23.1507	24.2692	22.7887
A2BFF8;Q3TPJ8;A2BFF5;A2BFF9;O88487	A2BFF8;Q3TPJ8;A2BFF5;A2BFF9;O88487	Cytoplasmic dynein 1 intermediate chain 2	Dync1i2	tr|A2BFF8|A2BFF8_MOUSE Cytoplasmic dynein 1 intermediate chain 2 OS=Mus musculus OX=10090 GN=Dync1i2 PE=1 SV=1;tr|Q3TPJ8|Q3TPJ8_MOUSE Cytoplasmic dynein 1 intermediate chain 2 OS=Mus musculus OX=10090 GN=Dync1i2 PE=1 SV=1;tr|A2BFF5|A2BFF5_MOUSE Cytoplasmic	3	7	68.265	0.89127	0.19089	0.254908	1.82025	1.27214	1.89919	-0.0610242	-0.474209	2581800		1392600	2876400	881180	3016700	5393500	5807500	3756000	3737900	21.2999		20.4093	21.4558	19.7491	21.5245	22.3628	22.4695	21.8408	21.8338	19.8873	22.0539	21.2618	22.3277	20.8827	21.7076	23.3261	23.161	22.2666	20.4085
I7HLV2;Q6ZWV3;P86048;A0A1B0GXC3	I7HLV2;Q6ZWV3;P86048	60S ribosomal protein L10;60S ribosomal protein L10-like	Rpl10;Rpl10l	tr|I7HLV2|I7HLV2_MOUSE 60S ribosomal protein L10 (Fragment) OS=Mus musculus OX=10090 GN=Rpl10 PE=1 SV=1;sp|Q6ZWV3|RL10_MOUSE 60S ribosomal protein L10 OS=Mus musculus OX=10090 GN=Rpl10 PE=1 SV=3;sp|P86048|RL10L_MOUSE 60S ribosomal protein L10-like OS=Mus m	12	51.7	23.072	-0.958276	0.192926	0.256066	-0.69977	-1.30479	0.541138	-3.13994	-0.18801	1625000000	765070000	84453000	29235000	88085000	117640000	320380000	40826000	407780000	494860000	30.5978	29.511	26.3316	24.8012	26.3924	26.8098	28.2552	25.283	28.6032	28.8824	29.1852	27.9762	27.9051	28.2201	27.6451	28.4854	26.6714	28.4462	25.0801	27.4571
Q91YE8;E9Q1U2;Q91YE8-2;A0A498WGE8;D3YVV9;A0A0G2JDM5;F6WWS1	Q91YE8;E9Q1U2;Q91YE8-2;A0A498WGE8;D3YVV9	Synaptopodin-2	Synpo2	sp|Q91YE8|SYNP2_MOUSE Synaptopodin-2 OS=Mus musculus OX=10090 GN=Synpo2 PE=1 SV=2;tr|E9Q1U2|E9Q1U2_MOUSE Synaptopodin-2 OS=Mus musculus OX=10090 GN=Synpo2 PE=1 SV=1;sp|Q91YE8-2|SYNP2_MOUSE Isoform 2 of Synaptopodin-2 OS=Mus musculus OX=10090 GN=Synpo2;tr|A	31	35.5	116.53	0.936936	0.19285	0.256066	1.25693	2.38069	1.49991	0.682558	-1.13541	33103000	60498000	1342300	5978300	3338000	8664800	277400000	500110000	282820000	177980000	24.9805	25.8504	20.3563	22.5113	21.6706	23.0467	28.0474	28.8977	28.0753	27.4071	23.5679	22.0008	23.1832	28.0123	27.1172	24.8248	24.3815	24.6832	28.6948	25.9818
P63260;B1ATY1;G3UYG0	P63260	Actin, cytoplasmic 2;Actin, cytoplasmic 2, N-terminally processed	Actg1	sp|P63260|ACTG_MOUSE Actin, cytoplasmic 2 OS=Mus musculus OX=10090 GN=Actg1 PE=1 SV=1	2	4.8	41.792	-0.780292	0.196222	0.259653	-0.454456	-0.649155	-1.64589	-0.437693	-0.714261	140760000000	78555000000	10297000000	5615200000	31826000000	9334100000	186740000000	154870000000	199980000000	168510000000	37.0344	36.193	33.2615	32.3867	34.8895	33.1199	37.4422	37.1723	37.5411	37.294	35.6218	34.9061	36.4022	37.4071	36.583	35.1674	34.2569	34.7563	36.9694	35.8687
P49813;Q9JLH8	P49813	Tropomodulin-1	Tmod1	sp|P49813|TMOD1_MOUSE Tropomodulin-1 OS=Mus musculus OX=10090 GN=Tmod1 PE=1 SV=2	19	55.2	40.466	-1.01448	0.200279	0.263429	0.0360441	-2.78054	-2.82839	-0.224664	0.72515	367650000	288260000	75763000		46882000	6058000	442610000	425480000	247100000	564700000	28.4538	28.1028	26.175		25.4825	22.5304	28.7215	28.6645	27.8805	29.0729	27.0412	27.8196	26.9952	28.6863	26.9224	27.0772	25.039	24.1668	28.4617	27.6476
Q9QZQ8-2;Q9QZQ8	Q9QZQ8-2;Q9QZQ8	Core histone macro-H2A,1	H2afy	sp|Q9QZQ8-2|H2AY_MOUSE Isoform 1 of Core histone macro-H2A,1 OS=Mus musculus OX=10090 GN=Macroh2a1;sp|Q9QZQ8|H2AY_MOUSE Core histone macro-H2A,1 OS=Mus musculus OX=10090 GN=Macroh2a1 PE=1 SV=3	5	20.9	39.289	2.27874	0.200104	0.263429	-4.32354	5.98895	4.62246	-2.24261	7.34847	97408000	3720300				4933700	28319000	6721600		17371000	26.5375	21.827				22.2342	24.7553	22.6804		24.0502	25.1249	17.3003	19.2482	24.7201	15.2764	20.8014	23.2892	23.8707	22.4775	22.6248
P62082	P62082	40S ribosomal protein S7	Rps7	sp|P62082|RS7_MOUSE 40S ribosomal protein S7 OS=Mus musculus OX=10090 GN=Rps7 PE=2 SV=1	11	63.4	22.127	-1.0556	0.202963	0.266161	-1.40393	0.363147	-0.151617	-4.1176	0.0320013	953030000	275410000	32934000	36227000	14078000		85179000	5511900	65584000	92701000	29.8279	28.037	24.9731	25.1106	23.7469		26.344	22.3941	25.9668	26.4661	28.4153	26.6176	25.2596	26.3089	25.0087	27.0114	26.9808	25.108	22.1913	25.0407
G5E8P1-2;G5E8P1;A0A3B2WAM7;A0A3B2WCP8;A0A3B2WD38;A0A3B2WCX7;A0A3B2W3T2;A0A3B2WD39;B2KF05-2;B2KF05	G5E8P1-2;G5E8P1		Brd1	sp|G5E8P1-2|BRD1_MOUSE Isoform 2 of Bromodomain-containing protein 1 OS=Mus musculus OX=10090 GN=Brd1;sp|G5E8P1|BRD1_MOUSE Bromodomain-containing protein 1 OS=Mus musculus OX=10090 GN=Brd1 PE=1 SV=1	4	3.9	133.37	1.79134	0.20755	0.271364	1.17122	7.55002	3.88839	-2.54167	-1.11125	7515300			15907000		689700	814810	157190	3727900	2385600	22.8414			23.9232		19.3956	19.6361	17.2621	21.8299	21.1859	21.4288	18.2434	17.1436	19.601	20.8718	22.6	25.7934	21.032	17.0593	19.7606
A2AWT6;A2AWT7;A2AWT5;P25976-2;P25976;G3UZW9;E9Q4A8	A2AWT6;A2AWT7;A2AWT5;P25976-2;P25976	Nucleolar transcription factor 1	Ubtf	tr|A2AWT6|A2AWT6_MOUSE Nucleolar transcription factor 1 OS=Mus musculus OX=10090 GN=Ubtf PE=1 SV=1;tr|A2AWT7|A2AWT7_MOUSE Nucleolar transcription factor 1 OS=Mus musculus OX=10090 GN=Ubtf PE=1 SV=1;tr|A2AWT5|A2AWT5_MOUSE Nucleolar transcription factor 1 OS	16	23.8	85.009	-2.38155	0.213572	0.278407	-7.08705	2.26387	5.16069	-5.57135	-6.6739	159130000	895030	7024200	28851000		325500000	26559000	627420	236380000		27.2456	19.7716	22.7439	24.7821		28.2781	24.6627	19.2591	27.8165		25.833	24.3885	24.7538	24.6276	26.8584	18.746	26.6523	29.9145	19.0562	20.1845
Q792Z1	Q792Z1		Try10	tr|Q792Z1|Q792Z1_MOUSE Trypsin 10 OS=Mus musculus OX=10090 GN=Try10 PE=1 SV=1	2	8.1	26.221	-0.791674	0.216237	0.281044	0.140827	-0.0890482	-1.20368	-0.858411	-1.94806	1147100000	967150000	146490000	117780000	228980000	91245000	91078000	56428000	207260000	74258000	30.0953	29.8492	27.1262	26.8115	27.7706	26.4432	26.4406	25.7499	27.6269	26.146	28.6827	28.7708	29.2833	26.4055	26.6688	28.8236	28.6817	28.0797	25.5471	24.7207
Q922F4;CON__ENSEMBL:ENSBTAP00000025008;A2AQ07	Q922F4	Tubulin beta-6 chain	Tubb6	sp|Q922F4|TBB6_MOUSE Tubulin beta-6 chain OS=Mus musculus OX=10090 GN=Tubb6 PE=1 SV=1	12	32	50.09	0.845323	0.220635	0.285912	1.40573	-1.05586	0.761233	2.07587	1.03965	1362800000	2761200000	261400000	107530000	205350000	319450000	115680000	547830000	394270000	1120500000	30.3439	31.3626	27.9617	26.6802	27.6135	28.251	26.7856	29.0292	28.5546	30.0615	28.9313	29.6062	29.1262	26.7504	27.5965	30.3371	28.5504	29.8874	28.8263	28.6362
Q31125	Q31125	Zinc transporter SLC39A7	Slc39a7	sp|Q31125|S39A7_MOUSE Zinc transporter SLC39A7 OS=Mus musculus OX=10090 GN=Slc39a7 PE=1 SV=2	3	7.1	50.656	-0.834961	0.241586	0.312137	-0.18265	-1.95565	-2.05573	-1.06058	1.0798	160520000		16610000	3662100	17530000	3869900	469950000	253090000	307590000	898830000	27.2582		23.9855	21.8042	24.0633	21.8839	28.8079	27.9151	28.1964	29.7435	25.8456	25.6301	25.576	28.7728	27.2383	25.6629	23.6745	23.5203	27.7122	28.3181
K3W4R6;K3W4R7;Q6P3Z7;J3QQ13;P50752-2;P50752-3;P50752-4;P50752;A0A087WRX3;A0A087WQP1	K3W4R6;K3W4R7;Q6P3Z7;J3QQ13;P50752-2;P50752-3;P50752-4;P50752;A0A087WRX3	Troponin T, cardiac muscle	Tnnt2	tr|K3W4R6|K3W4R6_MOUSE Troponin T, cardiac muscle OS=Mus musculus OX=10090 GN=Tnnt2 PE=1 SV=1;tr|K3W4R7|K3W4R7_MOUSE Troponin T, cardiac muscle OS=Mus musculus OX=10090 GN=Tnnt2 PE=1 SV=1;tr|Q6P3Z7|Q6P3Z7_MOUSE Tnnt2 protein OS=Mus musculus OX=10090 GN=Tnn	18	45.8	35	-0.903132	0.255514	0.329162	1.23118	-3.27329	-1.66225	0.125016	-0.936315	315050000	565590000	34640000	3064000	62508000	18126000	1797200000	2201500000	2595000000	1874700000	28.231	29.0752	25.0459	21.547	25.8975	24.1116	30.7431	31.0358	31.2731	30.804	26.8184	26.6905	27.4102	30.708	30.315	28.0496	23.4172	25.748	30.833	29.3787
Q9CPN9	Q9CPN9		2210010C04Rik	tr|Q9CPN9|Q9CPN9_MOUSE RIKEN cDNA 2210010C04 gene OS=Mus musculus OX=10090 GN=2210010C04Rik PE=1 SV=1	1	4.9	26.422	1.86178	0.258111	0.331532	-1.32697	8.67313	-2.55086	5.21262	-0.699014	1450500000	442140000		40522000	69234000	10844000		3051600	41417000		30.4339	28.7199		25.2722	26.045	23.3704		21.5411	25.3037		29.0213	18.4693	27.5577	16.1257	24.3456	27.6943	27.1424	25.0068	21.3383	23.6466
Q04857	Q04857	Collagen alpha-1(VI) chain	Col6a1	sp|Q04857|CO6A1_MOUSE Collagen alpha-1(VI) chain OS=Mus musculus OX=10090 GN=Col6a1 PE=1 SV=1	3	3.5	108.49	-0.717634	0.263226	0.336404	-1.7586	-0.106538	0.449197	-0.848628	-1.3236	5600900	1265800			420000	526290	750370	468060	1620800	895240	22.4172	20.2716			18.68	19.0055	19.5172	18.8363	20.6283	19.7719	21.0046	20.7771	20.1927	19.4821	19.6702	19.246	20.6706	20.6419	18.6335	18.3466
Q8C845;Q9D8Y0;Q9D4J1	Q8C845;Q9D8Y0	EF-hand domain-containing protein D2	Efhd2	tr|Q8C845|Q8C845_MOUSE EF-hand domain-containing protein D2 OS=Mus musculus OX=10090 GN=Efhd2 PE=1 SV=1;sp|Q9D8Y0|EFHD2_MOUSE EF-hand domain-containing protein D2 OS=Mus musculus OX=10090 GN=Efhd2 PE=1 SV=1	13	48.3	26.8	-0.70531	0.26344	0.336404	-0.965473	0.500331	-0.941184	-0.413547	-1.70668	133030000	52097000	3844000		9493900	4538100	108880000	91822000	236720000	100260000	26.9872	25.6347	21.8742		23.1786	22.1137	26.6982	26.4523	27.8186	26.5792	25.5746	23.5187	24.6913	26.663	26.8605	24.6091	24.0191	23.7501	26.2495	25.1538
Q01149;E0CXI2	Q01149	Collagen alpha-2(I) chain	Col1a2	sp|Q01149|CO1A2_MOUSE Collagen alpha-2(I) chain OS=Mus musculus OX=10090 GN=Col1a2 PE=1 SV=2	28	36.3	129.56	-1.02962	0.271656	0.345887	-2.98806	2.94221	-1.43704	-2.39118	-1.27402	167860000	16179000	14019000	92147000	16548000	5609300	54295000	11626000	61194000	34982000	27.3227	23.9476	23.7409	26.4574	23.9802	22.4194	25.6943	23.4709	25.8669	25.0601	25.9101	25.3854	25.4928	25.6592	24.9088	22.922	28.3277	24.0558	23.268	23.6348
P47754;D6RCW7;A0A0N4SVM0	P47754;D6RCW7;A0A0N4SVM0	F-actin-capping protein subunit alpha-2	Capza2	sp|P47754|CAZA2_MOUSE F-actin-capping protein subunit alpha-2 OS=Mus musculus OX=10090 GN=Capza2 PE=1 SV=3;tr|D6RCW7|D6RCW7_MOUSE F-actin-capping protein subunit alpha OS=Mus musculus OX=10090 GN=Capza2 PE=1 SV=1;tr|A0A0N4SVM0|A0A0N4SVM0_MOUSE F-actin-capp	11	58.4	32.967	0.753209	0.27419	0.348102	2.65139	0.15391	1.12445	0.279223	-0.442928	61280000	294420000	11089000	10551000	14027000	28068000	512820000	699050000	723190000	735480000	25.8689	28.1333	23.4026	23.3309	23.7417	24.7424	28.9339	29.3808	29.4298	29.4541	24.4563	25.0472	25.2544	28.8988	28.4717	27.1077	25.2011	26.3788	29.178	28.0288
Q9QZ47-4;A2A6H6;Z4YKG3;Z4YKG8;Z4YJU0;A2A6I8;J3QP61;Z4YKF8;A2A6J1;Q9QZ47-6;Z4YKH8;Q9QZ47-5;Q9QZ47-10;Q9QZ47-8;A0A0R4J1B1;Q9QZ47-3;Q9QZ47-12;Q9QZ47-2;Z4YNB2;Q9QZ47;A2A6J0;Z4YKE7;A0A0R4J1A8;F6RL36;Z4YKD9;A2A6I5;A2A6I0;A0A0R4J1B0;Q9QZ47-9;A2A6I3;Q9QZ47-7;Q9QZ47-11;Q9QZ47-13;Q9QZ47-14;A2A6J2	Q9QZ47-4;A2A6H6;Z4YKG3;Z4YKG8;Z4YJU0;A2A6I8;J3QP61;Z4YKF8;A2A6J1;Q9QZ47-6;Z4YKH8;Q9QZ47-5;Q9QZ47-10;Q9QZ47-8;A0A0R4J1B1;Q9QZ47-3;Q9QZ47-12;Q9QZ47-2;Z4YNB2;Q9QZ47;A2A6J0;Z4YKE7;A0A0R4J1A8;F6RL36;Z4YKD9;A2A6I5;A2A6I0;A0A0R4J1B0;Q9QZ47-9;A2A6I3;Q9QZ47-7;Q9QZ47-11;Q9QZ47-13;Q9QZ47-14	Troponin T, fast skeletal muscle	Tnnt3	sp|Q9QZ47-4|TNNT3_MOUSE Isoform A4e17 of Troponin T, fast skeletal muscle OS=Mus musculus OX=10090 GN=Tnnt3;tr|A2A6H6|A2A6H6_MOUSE Troponin T, fast skeletal muscle OS=Mus musculus OX=10090 GN=Tnnt3 PE=1 SV=1;tr|Z4YKG3|Z4YKG3_MOUSE Troponin T, fast skeletal	12	35.5	31.038	-0.806317	0.277538	0.351334	1.13262	-2.66621	-1.86301	-0.243179	-0.391806	713190000	1195800000	148380000	19991000	450400000	113640000	2572600000	2441500000	2556000000	2693200000	29.4097	30.1553	27.1447	24.2528	28.7466	26.7599	31.2606	31.1851	31.2512	31.3267	27.9971	28.7893	30.2593	31.2255	30.2931	29.1297	26.1231	28.3963	30.9823	29.9013
P11087;P11087-2;CON__Q862S4;P28481-2;P28481-7;P28481-6;P28481-5;P28481-4;P28481-1;P28481	P11087;P11087-2	Collagen alpha-1(I) chain	Col1a1	sp|P11087|CO1A1_MOUSE Collagen alpha-1(I) chain OS=Mus musculus OX=10090 GN=Col1a1 PE=1 SV=4;sp|P11087-2|CO1A1_MOUSE Isoform 2 of Collagen alpha-1(I) chain OS=Mus musculus OX=10090 GN=Col1a1	47	54.1	138.03	-0.831919	0.282022	0.355982	-2.98685	0.880261	0.448158	-0.495684	-2.00548	479420000	46247000	1333900	2099800	12214000	15294000	102390000	81570000	200540000	69047000	28.8367	25.4629	20.3472	21.0018	23.542	23.8665	26.6095	26.2815	27.5793	26.0411	27.4241	21.9918	25.0547	26.5744	26.6212	24.4373	22.872	25.5029	26.0787	24.6157
Q80XP8;D6RG49	Q80XP8;D6RG49	Protein FAM76B	Fam76b	sp|Q80XP8|FA76B_MOUSE Protein FAM76B OS=Mus musculus OX=10090 GN=Fam76b PE=1 SV=1;tr|D6RG49|D6RG49_MOUSE Protein FAM76B OS=Mus musculus OX=10090 GN=Fam76b PE=1 SV=1	4	14.7	38.555	0.690881	0.292106	0.36765	-0.0981502	1.58449	1.07252	1.5426	-0.647059	597940	427180	134930			558910	6454400	21121000	8056400	7112300	19.1896	18.7045	17.0419			19.0923	22.6219	24.3322	22.9417	22.7619	17.777	18.6864	19.6562	22.5867	21.9836	17.6789	20.2709	20.7287	24.1293	21.3365
P62307	P62307	Small nuclear ribonucleoprotein F	Snrpf	sp|P62307|RUXF_MOUSE Small nuclear ribonucleoprotein F OS=Mus musculus OX=10090 GN=Snrpf PE=1 SV=1	3	39.5	9.7251	-0.893035	0.302359	0.379465	1.92199	0.590414	-1.87905	-2.15463	-2.94389	2071700			2123800	996640	248680	3700000	933430	27012000	4853000	20.9824			21.0182	19.9267	17.9239	21.8191	19.8322	24.6871	22.2104	19.5698	22.298	21.4394	21.784	23.729	21.4918	22.8884	19.5604	19.6293	20.7851
Q8BUZ1	Q8BUZ1	Actin-binding Rho-activating protein	Abra	sp|Q8BUZ1|ABRA_MOUSE Actin-binding Rho-activating protein OS=Mus musculus OX=10090 GN=Abra PE=1 SV=1	6	25.1	42.83	-0.641928	0.328888	0.41158	-1.32568	0.137706	-1.78332	-0.957782	0.719436	37202000	11350000	2756000	2593000	8425300	2246500	23966000	13860000	8709400	19825000	25.1489	23.4362	21.3941	21.3062	23.0063	21.0992	24.5145	23.7244	23.0541	24.2408	23.7363	23.0387	24.519	24.4794	22.096	22.4106	23.1764	22.7357	23.5216	22.8155
Q6NS46	Q6NS46	Protein RRP5 homolog	Pdcd11	sp|Q6NS46|RRP5_MOUSE Protein RRP5 homolog OS=Mus musculus OX=10090 GN=Pdcd11 PE=1 SV=2	26	16.8	207.78	-1.27311	0.334227	0.41707	-5.87877	4.15867	-1.40963	0.1057	-3.34152	237970000		83213	1271000	4349400	1502600	7596700	9181900	11635000	1586800	27.8262		16.3445	20.2775	22.0524	20.519	22.8569	23.1304	23.472	20.5977	26.4136	17.9891	23.5651	22.8218	22.5139	20.5348	22.1478	22.1555	22.9275	19.1723
P20152;A0A0A6YWC8;A2AKJ2;G5E846;A0A2R8W6R6;G3X981;P15331-3;P15331;P15331-2;D3YZ35;A0A0R4J036;P46660;P08553	P20152;A0A0A6YWC8	Vimentin	Vim	sp|P20152|VIME_MOUSE Vimentin OS=Mus musculus OX=10090 GN=Vim PE=1 SV=3;tr|A0A0A6YWC8|A0A0A6YWC8_MOUSE Vimentin OS=Mus musculus OX=10090 GN=Vim PE=1 SV=1	48	72.7	53.687	-0.72405	0.338295	0.420947	-2.13928	-2.51364	-0.0584147	1.29263	-0.201545	6360000000	1104000000	1711700000	256340000	1464500000	1290800000	3056200000	8409900000	6936200000	8338800000	32.5664	30.0401	30.6728	27.9335	30.4478	30.2656	31.5091	32.9694	32.6915	32.9572	31.1538	32.3173	31.9605	31.474	31.7334	29.0145	29.8037	31.902	32.7666	31.5319
Q9ERG0;Q9ERG0-2;A0A2R8VI67;B2BBR6;A0A5F8MPJ5;Q8BGB5;Q4U4S6	Q9ERG0;Q9ERG0-2	LIM domain and actin-binding protein 1	Lima1	sp|Q9ERG0|LIMA1_MOUSE LIM domain and actin-binding protein 1 OS=Mus musculus OX=10090 GN=Lima1 PE=1 SV=3;sp|Q9ERG0-2|LIMA1_MOUSE Isoform Alpha of LIM domain and actin-binding protein 1 OS=Mus musculus OX=10090 GN=Lima1	41	53.7	84.059	-0.566399	0.356176	0.44194	-0.956794	-0.593453	-0.295326	0.495969	-1.48239	382480000	150690000	18019000	10213000	15467000	11568000	587200000	930200000	2565000000	1269100000	28.5108	27.167	24.103	23.2839	23.8827	23.4636	29.1293	29.793	31.2563	30.2412	27.0982	25.7476	25.3954	29.0942	30.2982	26.1414	25.1541	25.1001	29.5901	28.8158
Q9D8N0	Q9D8N0	Elongation factor 1-gamma	Eef1g	sp|Q9D8N0|EF1G_MOUSE Elongation factor 1-gamma OS=Mus musculus OX=10090 GN=Eef1g PE=1 SV=3	7	17.2	50.06	-0.559795	0.357504	0.442335	-0.902513	0.569942	-0.495138	-0.696714	-1.27455	206880000	84632000	6342400	8051800	5188100	3378400	8578900	5945500	49977000		27.6242	26.3347	22.5966	22.9409	22.3068	21.6879	23.0324	22.5034	25.5748		26.2116	24.2412	23.8195	22.9972	24.6167	25.3091	24.8111	23.3243	22.3005	23.3421
Q8BG81;Q3UDD3;F6VR84	Q8BG81;Q3UDD3;F6VR84	Polymerase delta-interacting protein 3	Poldip3	sp|Q8BG81|PDIP3_MOUSE Polymerase delta-interacting protein 3 OS=Mus musculus OX=10090 GN=Poldip3 PE=1 SV=1;tr|Q3UDD3|Q3UDD3_MOUSE Polymerase delta-interacting protein 3 OS=Mus musculus OX=10090 GN=Poldip3 PE=1 SV=1;tr|F6VR84|F6VR84_MOUSE Polymerase delta-i	10	27.6	46.132	-0.536523	0.371952	0.458915	0.130681	-0.829154	0.100288	-0.761284	-1.32315	4810100	4027100	1912500	920600	1695500		23804000	15775000	42205000	23319000	22.1976	21.9413	20.867	19.8122	20.6933		24.5047	23.9111	25.3309	24.475	20.785	22.5116	22.206	24.4696	24.3728	20.9157	21.6824	22.3063	23.7083	23.0497
Q9Z204-2;Q9Z204;Q9Z204-4;Q9Z204-3;Q9Z204-5;A0A2I3BRM6;A0A2I3BQH3;A0A2I3BQW7	Q9Z204-2;Q9Z204;Q9Z204-4;Q9Z204-3;Q9Z204-5;A0A2I3BRM6	Heterogeneous nuclear ribonucleoproteins C1/C2	Hnrnpc	sp|Q9Z204-2|HNRPC_MOUSE Isoform C1 of Heterogeneous nuclear ribonucleoproteins C1/C2 OS=Mus musculus OX=10090 GN=Hnrnpc;sp|Q9Z204|HNRPC_MOUSE Heterogeneous nuclear ribonucleoproteins C1/C2 OS=Mus musculus OX=10090 GN=Hnrnpc PE=1 SV=1;sp|Q9Z204-4|HNRPC_MOUS	10	39	33.056	-0.843483	0.376106	0.462737	-3.73517	-2.71478	2.36619	0.412165	-0.545811	26795000	1538700	13344000	1738300		48085000	30267000	45241000	41581000	39377000	24.6755	20.5533	23.6697	20.7292		25.5191	24.8512	25.4311	25.3094	25.2308	23.2629	25.3143	24.7893	24.8161	24.3513	19.5277	22.5995	27.1555	25.2283	23.8055
P68254-2;P68254	P68254-2;P68254	14-3-3 protein theta	Ywhaq	sp|P68254-2|1433T_MOUSE Isoform 2 of 14-3-3 protein theta OS=Mus musculus OX=10090 GN=Ywhaq;sp|P68254|1433T_MOUSE 14-3-3 protein theta OS=Mus musculus OX=10090 GN=Ywhaq PE=1 SV=1	2	9.5	27.7	0.564849	0.395469	0.485197	1.67102	1.62318	0.295915	-0.994843	0.228965	2103400		630330	1660600		823210	5035200	2838100	2170300	3516400	21.0043		19.2657	20.6633		19.6509	22.2636	21.4365	21.0495	21.7457	19.5917	20.9103	20.9914	22.2285	20.0914	21.2627	22.5335	21.2873	21.2337	20.3203
Q08189	Q08189	Protein-glutamine gamma-glutamyltransferase E;Protein-glutamine gamma-glutamyltransferase E 50 kDa catalytic chain;Protein-glutamine gamma-glutamyltransferase E 27 kDa non-catalytic chain	Tgm3	sp|Q08189|TGM3_MOUSE Protein-glutamine gamma-glutamyltransferase E OS=Mus musculus OX=10090 GN=Tgm3 PE=1 SV=2	1	1.9	77.308	0.917909	0.402349	0.492259	-2.09451	2.33639	5.44605	-0.748516	-0.349873	21157000	3788300		692430		3036900	2420300	1618200	4348900		24.3346	21.8531		19.4013		21.5342	21.2068	20.626	22.0522		22.922	18.9351	17.7245	21.1716	21.0941	20.8275	21.2715	23.1706	20.4231	20.7442
A1BN54;Q7TPR4	A1BN54;Q7TPR4	Alpha-actinin-1	Actn1	tr|A1BN54|A1BN54_MOUSE Alpha actinin 1a OS=Mus musculus OX=10090 GN=Actn1 PE=1 SV=1;sp|Q7TPR4|ACTN1_MOUSE Alpha-actinin-1 OS=Mus musculus OX=10090 GN=Actn1 PE=1 SV=1	17	23.2	102.72	-0.547486	0.408676	0.496269	-2.24003	-0.377478	0.691548	-0.86443	0.0529525	126170000	20424000	18772000	12358000	22858000	33882000	287320000	177270000	239850000	343980000	26.9108	24.2838	24.1621	23.5589	24.4462	25.014	28.0981	27.4014	27.8376	28.3577	25.4982	25.8066	25.9589	28.063	26.8795	23.2582	25.4292	26.6504	27.1985	26.9324
Q8R5L1;O35658	Q8R5L1;O35658	Complement component 1 Q subcomponent-binding protein, mitochondrial	C1qbp	tr|Q8R5L1|Q8R5L1_MOUSE Complement component 1 Q subcomponent-binding protein, mitochondrial OS=Mus musculus OX=10090 GN=C1qbp PE=1 SV=1;sp|O35658|C1QBP_MOUSE Complement component 1 Q subcomponent-binding protein, mitochondrial OS=Mus musculus OX=10090 GN=C	4	26.9	31.025	-0.495077	0.407583	0.496269	-0.574051	-0.11328	-1.4134	0.239666	-0.614324	87498000	44946000	2158600			1015500	7590400	10067000	22027000	19892000	26.3827	25.4217	21.0417			19.9538	22.8557	23.2631	24.3928	24.2457	24.9701	22.6862	23.0036	22.8206	23.4347	24.3961	22.5729	21.5902	23.0603	22.8203
Q9CXW4;A2BH06	Q9CXW4	60S ribosomal protein L11	Rpl11	sp|Q9CXW4|RL11_MOUSE 60S ribosomal protein L11 OS=Mus musculus OX=10090 GN=Rpl11 PE=1 SV=4	5	27	20.252	-0.686111	0.409025	0.496269	1.74561	0.854597	-2.81583	-2.17545	-1.03948	172300000	441840000	34808000	53828000	29593000	3857400	75391000	18747000	107260000	72140000	27.3603	28.7189	25.0529	25.6819	24.8188	21.8792	26.1679	24.1602	26.6765	26.1043	25.9477	26.6975	26.3314	26.1328	25.7184	27.6934	27.5521	23.5156	23.9573	24.679
Q8BG05-2	Q8BG05-2	Heterogeneous nuclear ribonucleoprotein A3	Hnrnpa3	sp|Q8BG05-2|ROA3_MOUSE Isoform 2 of Heterogeneous nuclear ribonucleoprotein A3 OS=Mus musculus OX=10090 GN=Hnrnpa3	2	3.9	37.086	0.971671	0.418178	0.505972	5.94549	-1.45199	2.98346	-0.668075	-1.95053		11792000	6266600			2540600	11915000	8423100	25239000	9027300		23.4913	22.5793			21.2767	23.5063	23.0059	24.5892	23.1059	16.5202	24.2238	19.9297	23.4712	23.6311	22.4657	22.7718	22.9132	22.8031	21.6805
Q99JY9;A0A087WRA1;A0A087WQ14;A0A087WPR6;A0A087WS98;A0A087WP86;Q641P0-2;Q641P0;A0A087WQ83	Q99JY9	Actin-related protein 3	Actr3	sp|Q99JY9|ARP3_MOUSE Actin-related protein 3 OS=Mus musculus OX=10090 GN=Actr3 PE=1 SV=3	14	34.4	47.357	-0.57481	0.445258	0.537254	-0.797186	2.14997	-0.893477	-1.28388	-2.04948	46338000	20392000	1950600	7403600	14089000		65007000	29989000	262750000	87749000	25.4657	24.2815	20.8955	22.8198	23.7481		25.9541	24.8379	27.9691	26.3869	24.0531	22.5401	25.2608	25.919	27.011	23.2559	24.69	24.3673	24.6351	24.9615
Q3UH59;Q61879;Q5SV64;Q8BXF2	Q3UH59;Q61879;Q5SV64	Myosin-10	Myh10	tr|Q3UH59|Q3UH59_MOUSE Myosin-10 OS=Mus musculus OX=10090 GN=Myh10 PE=1 SV=1;sp|Q61879|MYH10_MOUSE Myosin-10 OS=Mus musculus OX=10090 GN=Myh10 PE=1 SV=2;tr|Q5SV64|Q5SV64_MOUSE Myosin-10 OS=Mus musculus OX=10090 GN=Myh10 PE=1 SV=1	91	44.6	233.45	-0.531798	0.461527	0.55413	-0.458734	1.84604	-2.00696	-1.27048	-0.768855	217190000	120850000	8499100	26131000	163250000	37278000	2494500000	1161500000	1223600000	992760000	27.6944	26.8486	23.0189	24.6393	27.2825	25.1518	31.2161	30.1133	30.1885	29.8869	26.2818	24.6634	28.7952	31.181	29.2304	25.823	26.5095	26.7882	29.9105	28.4615
Q8JZQ9	Q8JZQ9	Eukaryotic translation initiation factor 3 subunit B	Eif3b	sp|Q8JZQ9|EIF3B_MOUSE Eukaryotic translation initiation factor 3 subunit B OS=Mus musculus OX=10090 GN=Eif3b PE=1 SV=1	3	6.5	91.369	0.484975	0.461775	0.55413	1.61284	-0.0313658	-0.103109	-0.742607	1.68911	2147000		623390	521660	1349200	1152900	3410500	2289600	1037200	4623700	21.0339		19.2498	18.9928	20.3637	20.1368	21.7016	21.1267	19.9843	22.1406	19.6213	20.8943	21.8764	21.6664	19.0262	21.2341	20.863	21.7733	20.9238	20.7153
K3W4R2;Q6URW6-2;Q6URW6;Q6URW6-3;A0A140LI60	K3W4R2;Q6URW6-2;Q6URW6;Q6URW6-3;A0A140LI60	Myosin-14	Myh14	tr|K3W4R2|K3W4R2_MOUSE Myosin-14 OS=Mus musculus OX=10090 GN=Myh14 PE=1 SV=1;sp|Q6URW6-2|MYH14_MOUSE Isoform 2 of Myosin-14 OS=Mus musculus OX=10090 GN=Myh14;sp|Q6URW6|MYH14_MOUSE Myosin-14 OS=Mus musculus OX=10090 GN=Myh14 PE=1 SV=1;sp|Q6URW6-3|MYH14_MOUS	4	1	228.56	-0.633864	0.466804	0.55801	-3.41328	2.39156	0.175738	-1.42321	-0.900131	1656600000	118910000		167560000	58488000	60635000	2721500000	1139900000	988180000	732020000	30.6256	26.8253		27.3201	25.8016	25.8536	31.3418	30.0863	29.8802	29.4473	29.213	26.7988	27.3143	31.3066	28.9221	25.7997	29.1903	27.4901	29.8834	28.022
Q62261;A0A0A0MQG2;Q62261-2;Q68FG2;D3YWH8;A0A494BBH5;Q91ZE6;E9PX29	Q62261;A0A0A0MQG2;Q62261-2	Spectrin beta chain, non-erythrocytic 1	Sptbn1	sp|Q62261|SPTB2_MOUSE Spectrin beta chain, non-erythrocytic 1 OS=Mus musculus OX=10090 GN=Sptbn1 PE=1 SV=2;tr|A0A0A0MQG2|A0A0A0MQG2_MOUSE Spectrin beta chain, non-erythrocytic 1 (Fragment) OS=Mus musculus OX=10090 GN=Sptbn1 PE=1 SV=1;sp|Q62261-2|SPTB2_MOUS	30	15.2	274.22	-0.536749	0.467556	0.55801	2.1561	-0.890299	-1.70843	-1.00541	-1.2357	4497600		1448900	668500	8131200	2283600	179970000	100700000	103190000	60577000	22.1007		20.4665	19.3506	22.955	21.1229	27.4232	26.5855	26.6207	25.8523	20.6881	22.1111	24.4677	27.3881	25.6626	22.8442	21.2208	22.7593	26.3826	24.4269
Q6IRU2;A0A571BEU1	Q6IRU2	Tropomyosin alpha-4 chain	Tpm4	sp|Q6IRU2|TPM4_MOUSE Tropomyosin alpha-4 chain OS=Mus musculus OX=10090 GN=Tpm4 PE=1 SV=3	15	38.7	28.467	0.441179	0.473169	0.563175	0.963787	-0.0513323	1.08859	-0.732622	0.93747	77210000	115160000		3209700	5676500		333890000	225710000	92418000	244690000	26.2023	26.7791		21.614	22.4366		28.3148	27.7499	26.4617	27.8664	24.7897	23.5356	23.9493	28.2797	25.5036	25.7535	23.4842	25.0379	27.5471	26.441
P23116	P23116	Eukaryotic translation initiation factor 3 subunit A	Eif3a	sp|P23116|EIF3A_MOUSE Eukaryotic translation initiation factor 3 subunit A OS=Mus musculus OX=10090 GN=Eif3a PE=1 SV=5	7	6.1	161.93	0.806209	0.476016	0.563788	-4.73104	1.80865	1.95702	3.22045	1.77597	32276000	929380	458360	1373200	209270	745730	569500	5962600		8986100	24.944	19.8259	18.8061	20.3891	17.675	19.5083	19.1193	22.5075		23.0993	23.5314	20.4507	19.1877	19.0842	19.898	18.8003	22.2593	21.1447	22.3047	21.6739
Q9CWF2	Q9CWF2	Tubulin beta-2B chain	Tubb2b	sp|Q9CWF2|TBB2B_MOUSE Tubulin beta-2B chain OS=Mus musculus OX=10090 GN=Tubb2b PE=1 SV=1	2	3.6	49.953	-0.483653	0.47626	0.563788	1.09472	-2.26763	-0.679077	-0.589654	0.0233686	104340000	170410000	21836000	3878100	39893000	22868000	39420000	29424000	55380000		26.6367	27.3444	24.3802	21.8869	25.2496	24.4468	25.2324	24.8105	25.7229		25.2241	26.0248	26.7623	25.1973	24.7648	26.3188	23.7571	26.0832	24.6077	24.7881
P11499;E9PX27;E9Q3D6;D3Z1R1;E9Q0C3	P11499	Heat shock protein HSP 90-beta	Hsp90ab1	sp|P11499|HS90B_MOUSE Heat shock protein HSP 90-beta OS=Mus musculus OX=10090 GN=Hsp90ab1 PE=1 SV=3	6	10.8	83.28	-0.448577	0.480093	0.5661	0.190783	-0.294608	0.59649	-0.919186	-1.81636	94183000	82206000	42866000	29888000	26805000	37199000	41931000	24907000	126780000	49765000	26.489	26.2927	25.3533	24.8331	24.676	25.1488	25.3215	24.57	26.9178	25.5686	25.0764	26.9979	26.1887	25.2864	25.9597	25.2671	26.7033	26.7852	24.3672	24.1433
P68372;Q9D6F9;G3UZR1	P68372;Q9D6F9	Tubulin beta-4B chain;Tubulin beta-4A chain	Tubb4b;Tubb4a	sp|P68372|TBB4B_MOUSE Tubulin beta-4B chain OS=Mus musculus OX=10090 GN=Tubb4b PE=1 SV=1;sp|Q9D6F9|TBB4A_MOUSE Tubulin beta-4A chain OS=Mus musculus OX=10090 GN=Tubb4a PE=1 SV=3	3	9.9	49.83	-0.47209	0.480797	0.5661	0.284289	-2.27473	-0.477898	0.794057	-0.686167	159190000	148250000	36247000	6405900	36224000	23872000	22412000	43652000	37906000	32569000	27.2462	27.1435	25.1114	22.611	25.1104	24.5088	24.4178	25.3795	25.1759	24.957	25.8336	26.7559	26.6231	24.3826	24.2178	26.1179	24.4812	26.1452	25.1767	23.5317
Z4YJF5;Q62234-2;Q62234;A0A3B2W4I4	Z4YJF5;Q62234-2;Q62234	Myomesin-1	Myom1	tr|Z4YJF5|Z4YJF5_MOUSE Myomesin-1 OS=Mus musculus OX=10090 GN=Myom1 PE=1 SV=1;sp|Q62234-2|MYOM1_MOUSE Isoform 2 of Myomesin-1 OS=Mus musculus OX=10090 GN=Myom1;sp|Q62234|MYOM1_MOUSE Myomesin-1 OS=Mus musculus OX=10090 GN=Myom1 PE=1 SV=2	31	26.3	175.48	-0.499103	0.483797	0.568104	1.1386	-0.521192	-1.58718	0.640398	-2.16614	264740000	445730000	1967100	1172200	6819700	2083200	23784000	41644000		11739000	27.98	28.7316	20.9076	20.1608	22.7013	20.9904	24.5035	25.3116		23.4848	26.5674	22.5522	24.214	24.4684	24.2256	27.706	22.031	22.6268	25.1088	22.0595
E9Q616;A0A494BBD5	E9Q616		Ahnak	tr|E9Q616|E9Q616_MOUSE AHNAK nucleoprotein (desmoyokin) OS=Mus musculus OX=10090 GN=Ahnak PE=1 SV=1	29	20.5	604.25	-0.575442	0.49191	0.574551	-1.32542	1.40433	-3.65266	-0.0315714	0.728118	35583000	10858000	1978500	4478700	14207000	1036800	56059000	61607000	44170000	101150000	25.0847	23.3723	20.916	22.0946	23.7601	19.9837	25.7404	25.8766	25.3966	26.5919	23.6721	22.5605	25.2728	25.7053	24.4385	22.3467	23.9649	21.6201	25.6738	25.1666
P35550;A0A140LIR6	P35550	rRNA 2-O-methyltransferase fibrillarin	Fbl	sp|P35550|FBRL_MOUSE rRNA 2-O-methyltransferase fibrillarin OS=Mus musculus OX=10090 GN=Fbl PE=1 SV=2	8	24.5	34.306	-0.64574	0.491448	0.574551	-3.57361	-2.68344	-0.117588	2.08953	1.0564	98705000	6339800		1896200	18737000	15851000	17505000	83688000	32425000	93227000	26.5566	22.596		20.8547	24.1594	23.9181	24.0613	26.3185	24.9506	26.4742	25.144	25.4083	25.6721	24.0261	23.9925	21.5704	22.7249	25.5545	26.1157	25.0489
P35282;A0A1W2P6Z4	P35282;A0A1W2P6Z4	Ras-related protein Rab-21	Rab21	sp|P35282|RAB21_MOUSE Ras-related protein Rab-21 OS=Mus musculus OX=10090 GN=Rab21 PE=1 SV=4;tr|A0A1W2P6Z4|A0A1W2P6Z4_MOUSE Ras-related protein Rab-21 OS=Mus musculus OX=10090 GN=Rab21 PE=1 SV=1	2	10.4	24.106	0.872207	0.499141	0.581446	-3.14274	4.80519	4.59407	0.436216	-2.3317	7258800	628500		1416500		1921900	726450	1104100	4491200	1233400	22.7913	19.2616		20.4339		20.8741	19.4705	20.0744	22.0987	20.2342	21.3787	17.4989	17.9165	19.4354	21.1406	18.236	22.3041	22.5105	19.8716	18.8089
Q8C266;P35278	Q8C266;P35278	Ras-related protein Rab-5C	Rab5c	tr|Q8C266|Q8C266_MOUSE Ras-related protein Rab-5C OS=Mus musculus OX=10090 GN=Rab5c PE=1 SV=1;sp|P35278|RAB5C_MOUSE Ras-related protein Rab-5C OS=Mus musculus OX=10090 GN=Rab5c PE=1 SV=2	1	5.1	25.352	0.397719	0.504723	0.584837	-0.598167	0.901802	1.02081	0.197908	0.466243	1781200	899800	1141400	1823800		1434200	2183800	2813700	2909500	5556800	20.7644	19.7792	20.1224	20.7985		20.4518	21.0584	21.424	21.4723	22.4058	19.3518	21.7669	21.0674	21.0233	20.5142	18.7536	22.6687	22.0882	21.2212	20.9805
Q6P5H2-2;Q6P5H2	Q6P5H2-2;Q6P5H2	Nestin	Nes	sp|Q6P5H2-2|NEST_MOUSE Isoform 2 of Nestin OS=Mus musculus OX=10090 GN=Nes;sp|Q6P5H2|NEST_MOUSE Nestin OS=Mus musculus OX=10090 GN=Nes PE=1 SV=1	41	26.5	201.77	0.411084	0.503697	0.584837	0.811737	1.64964	-0.115095	-0.0540346	-0.236829	21509000	28872000	13042000	34995000	49776000	42182000	316630000	342590000	301960000	354250000	24.3584	24.7832	23.6367	25.0606	25.5689	25.3301	28.2382	28.3519	28.1698	28.4002	22.9458	25.2812	27.0816	28.2031	27.2117	23.7576	26.9309	26.9665	28.1491	26.9749
A0A0G2JDW7;Q6ZWU9;A0A0G2JG29;A0A0G2JEX7	A0A0G2JDW7;Q6ZWU9;A0A0G2JG29	40S ribosomal protein S27	Rps27	tr|A0A0G2JDW7|A0A0G2JDW7_MOUSE 40S ribosomal protein S27 (Fragment) OS=Mus musculus OX=10090 GN=Rps27 PE=1 SV=1;sp|Q6ZWU9|RS27_MOUSE 40S ribosomal protein S27 OS=Mus musculus OX=10090 GN=Rps27 PE=1 SV=3;tr|A0A0G2JG29|A0A0G2JG29_MOUSE 40S ribosomal protein	3	15.9	9.2327	0.531113	0.512174	0.589708	1.27536	3.03922	0.419972	-2.13159	0.0525984	505170000	935100000	3103900	21821000	5455300	6698800	72041000	18467000	176420000	252950000	28.9122	29.8005	21.5657	24.3792	22.3792	22.6755	26.1023	24.1384	27.3944	27.9143	27.4996	23.2102	23.8919	26.0672	26.4363	28.7749	26.2494	24.3119	23.9356	26.4889
A0A1B0GS91;Q8K4L3;Q8K4L2;E9Q3Z5;Q8K4L3-3;F6R6A4;F6TBK9	A0A1B0GS91;Q8K4L3;Q8K4L2;E9Q3Z5;Q8K4L3-3	Supervillin	Svil	tr|A0A1B0GS91|A0A1B0GS91_MOUSE Supervillin OS=Mus musculus OX=10090 GN=Svil PE=1 SV=1;sp|Q8K4L3|SVIL_MOUSE Supervillin OS=Mus musculus OX=10090 GN=Svil PE=1 SV=1;tr|Q8K4L2|Q8K4L2_MOUSE Archvillin OS=Mus musculus OX=10090 GN=Svil PE=1 SV=1;tr|E9Q3Z5|E9Q3Z5_	86	40.6	253.26	-0.423	0.512965	0.589708	-0.734372	1.33494	-1.2419	-0.395355	-1.07832	93046000	42769000	590020	1272900	34842000	13521000	903700000	771790000	764480000	500510000	26.4714	25.3501	19.1704	20.2797	25.0543	23.6887	29.7513	29.5236	29.5099	28.8988	25.0588	20.815	26.567	29.7161	28.5518	24.3245	22.1499	25.3251	29.3208	27.4735
P38647	P38647	Stress-70 protein, mitochondrial	Hspa9	sp|P38647|GRP75_MOUSE Stress-70 protein, mitochondrial OS=Mus musculus OX=10090 GN=Hspa9 PE=1 SV=3	30	47.9	73.46	-0.378001	0.511435	0.589708	-0.309721	-1.06928	-0.130533	0.00912702	-0.389598	546250000	337020000	138220000	56332000	115080000	96485000	196380000	221990000	507490000	535550000	29.025	28.3283	27.0424	25.7475	26.7781	26.5238	27.5491	27.7259	28.9188	28.9964	27.6124	28.687	28.2908	27.514	27.9607	27.3027	27.6177	28.1602	27.5231	27.5711
P61750;F6UFB9;E9Q798	P61750;F6UFB9;E9Q798	ADP-ribosylation factor 4	Arf4	sp|P61750|ARF4_MOUSE ADP-ribosylation factor 4 OS=Mus musculus OX=10090 GN=Arf4 PE=1 SV=2;tr|F6UFB9|F6UFB9_MOUSE ADP-ribosylation factor 4 (Fragment) OS=Mus musculus OX=10090 GN=Arf4 PE=1 SV=1;tr|E9Q798|E9Q798_MOUSE ADP-ribosylation factor 4 OS=Mus musculu	3	17.8	20.396	0.409696	0.519519	0.594124	1.25457	1.51194	-0.819563	-0.101658	0.203191	196560000	358640000	3824300	9327400	13639000		7294800	7636600	46451000	73929000	27.5504	28.418	21.8668	23.153	23.7012		22.7984	22.8645	25.4692	26.1396	26.1378	23.5113	25.2139	22.7633	24.5111	27.3924	25.0233	24.3944	22.6617	24.7143
Q9Z1Q9;G3UY93;G3UZ22;G3UYW2	Q9Z1Q9;G3UY93	Valine--tRNA ligase	Vars	sp|Q9Z1Q9|SYVC_MOUSE Valine--tRNA ligase OS=Mus musculus OX=10090 GN=Vars1 PE=1 SV=1;tr|G3UY93|G3UY93_MOUSE Valyl-tRNA synthetase (Fragment) OS=Mus musculus OX=10090 GN=Vars PE=1 SV=1	11	11.7	140.21	0.551308	0.519309	0.594124	-1.51447	3.47757	-0.706711	1.9402	-0.440062	65054000	17413000	636260	6061200	1806500	1015900	4899200	21119000	6210400	6328500	25.9551	24.0537	19.2793	22.5312	20.7848	19.9543	22.2241	24.332	22.5663	22.5934	24.5425	20.9238	22.2975	22.189	21.6082	23.0281	24.4014	21.5907	24.1292	21.1681
P63017;Q504P4;P17156;D3Z5E2;P16627	P63017;Q504P4	Heat shock cognate 71 kDa protein	Hspa8	sp|P63017|HSP7C_MOUSE Heat shock cognate 71 kDa protein OS=Mus musculus OX=10090 GN=Hspa8 PE=1 SV=1;tr|Q504P4|Q504P4_MOUSE Heat shock cognate 71 kDa protein OS=Mus musculus OX=10090 GN=Hspa8 PE=1 SV=1	27	47.7	70.87	-0.38399	0.5363	0.611717	1.09953	-1.17027	-0.577576	-0.634013	-0.637619	1395400000	2286600000	427080000	162290000	379730000	233540000	631440000	457050000	2423000000	2153100000	30.378	31.0906	28.6699	27.274	28.5004	27.7991	29.2341	28.7678	31.1741	31.0038	28.9654	30.3145	30.0131	29.199	30.216	30.065	29.1442	29.4355	28.5649	29.5784
P14131	P14131	40S ribosomal protein S16	Rps16	sp|P14131|RS16_MOUSE 40S ribosomal protein S16 OS=Mus musculus OX=10090 GN=Rps16 PE=1 SV=4	12	58.2	16.445	-0.785249	0.537983	0.612043	0.586147	0.494565	-5.62749	-3.23855	3.85909	2484900000	2852700000	79373000	95636000	192490000	3573700	57577000	6852300	48434000	971640000	31.2105	31.4097	26.2421	26.5111	27.5202	21.769	25.779	22.7082	25.5295	29.8558	29.7979	27.8867	29.0329	25.7439	24.5714	30.3841	28.3813	23.4054	22.5053	28.4305
A2ABU4	A2ABU4	Myomesin-3	Myom3	sp|A2ABU4|MYOM3_MOUSE Myomesin-3 OS=Mus musculus OX=10090 GN=Myom3 PE=1 SV=1	13	13.8	161.78	-0.408752	0.541342	0.61237	-1.66354	0.21358	0.797923	0.304547	-1.69627	41116000	9925100	1455300		1476400	2355900	15371000	21324000	7506500	3202300	25.2932	23.2427	20.4729		20.4937	21.1678	23.8737	24.346	22.8397	21.6107	23.8806	22.1174	22.0063	23.8386	21.8816	22.2171	22.331	22.8043	24.1431	20.1853
P62908;D3YV43;A0A140LI77	P62908;D3YV43;A0A140LI77	40S ribosomal protein S3	Rps3	sp|P62908|RS3_MOUSE 40S ribosomal protein S3 OS=Mus musculus OX=10090 GN=Rps3 PE=1 SV=1;tr|D3YV43|D3YV43_MOUSE 40S ribosomal protein S3 OS=Mus musculus OX=10090 GN=Rps3 PE=1 SV=1;tr|A0A140LI77|A0A140LI77_MOUSE 40S ribosomal protein S3 OS=Mus musculus OX=10	20	77	26.674	-0.440185	0.542465	0.61237	0.348301	-2.79074	-0.960095	0.379009	0.822594	1537500000	1496800000	155760000	19250000	159550000	75272000	238080000	347780000	441350000	1079100000	30.5179	30.4792	27.2147	24.1984	27.2494	26.1656	27.8269	28.3736	28.7173	30.0072	29.1053	28.8593	28.7621	27.7918	27.7592	29.4536	26.0686	27.802	28.1708	28.5818
Q9JHU4;F6ZX84	Q9JHU4	Cytoplasmic dynein 1 heavy chain 1	Dync1h1	sp|Q9JHU4|DYHC1_MOUSE Cytoplasmic dynein 1 heavy chain 1 OS=Mus musculus OX=10090 GN=Dync1h1 PE=1 SV=2	16	4.6	532.04	0.465224	0.541994	0.61237	0.123698	3.35587	-0.917326	-0.344948	0.108831			519370	4547400	5656700	2749000	14481000	12807000	17360000	25880000			18.9864	22.1166	22.4315	21.3905	23.7877	23.6104	24.0493	24.6253	23.3621	20.631	23.9442	23.7525	23.0912	23.4858	23.9868	23.0269	23.4076	23.2
P60710;E9Q1F2;E9Q5F4;G3UZ07;E9Q606;F8WGM8;E9Q2D1;E9Q3M9	P60710;E9Q1F2;E9Q5F4	Actin, cytoplasmic 1;Actin, cytoplasmic 1, N-terminally processed	Actb	sp|P60710|ACTB_MOUSE Actin, cytoplasmic 1 OS=Mus musculus OX=10090 GN=Actb PE=1 SV=1;tr|E9Q1F2|E9Q1F2_MOUSE Actin, cytoplasmic 1 OS=Mus musculus OX=10090 GN=Actb PE=1 SV=1;tr|E9Q5F4|E9Q5F4_MOUSE Actin, cytoplasmic 1 (Fragment) OS=Mus musculus OX=10090 GN=A	1	4.5	41.736	0.600577	0.545233	0.612902	4.99402	0.18362	-2.13676	-0.363119	0.325121	48150000	1173400000	40879000	39705000	229040000	47801000	3243100000	2832300000	1597200000	2766200000	25.521	30.128	25.2849	25.2428	27.771	25.5105	31.5947	31.3993	30.5729	31.3653	24.1084	26.9294	29.2837	31.5596	29.6148	29.1025	27.113	27.147	31.1965	29.9399
Q8VDD5;A0A2R8VKI5;F2Z494;A0A2R8W6V7	Q8VDD5	Myosin-9	Myh9	sp|Q8VDD5|MYH9_MOUSE Myosin-9 OS=Mus musculus OX=10090 GN=Myh9 PE=1 SV=4	283	77.9	226.37	-0.500137	0.545734	0.612902	-0.384222	2.39544	-3.13481	-0.866537	-0.510549	69240000000	40569000000	324900000	1461900000	8812000000	920780000	77216000000	47571000000	41760000000	40525000000	36.0109	35.2397	28.2754	30.4452	33.0368	29.7783	36.1682	35.4694	35.2814	35.2381	34.5983	29.92	34.5495	36.1331	34.3233	34.2141	32.3154	31.4147	35.2665	33.8128
P16045;A0A2R8VHJ0	P16045	Galectin-1	Lgals1	sp|P16045|LEG1_MOUSE Galectin-1 OS=Mus musculus OX=10090 GN=Lgals1 PE=1 SV=3	6	52.6	14.866	0.542512	0.547327	0.613118	-2.77972	2.53409	-0.632028	2.5898	1.00041	255420000	28443000		13386000	1081900	640740	1120900		12822000	35462000	27.9283	24.7616		23.6742	20.0451	19.2894	20.0962		23.6121	25.0798	26.5157	23.0104	21.5578	20.0611	22.654	23.736	25.5444	20.9258	22.6509	23.6544
E9PWE8;Q3TT92;Q62188;Q6P1J1;P97427	E9PWE8;Q3TT92;Q62188	Dihydropyrimidinase-related protein 3	Dpysl3	tr|E9PWE8|E9PWE8_MOUSE Dihydropyrimidinase-related protein 3 OS=Mus musculus OX=10090 GN=Dpysl3 PE=1 SV=1;tr|Q3TT92|Q3TT92_MOUSE Dihydropyrimidinase-related protein 3 OS=Mus musculus OX=10090 GN=Dpysl3 PE=1 SV=1;sp|Q62188|DPYL3_MOUSE Dihydropyrimidinase-re	10	21.2	73.884	-0.458846	0.549486	0.613967	-0.578968	2.12333	-1.1626	-2.49982	-0.176165	900900000	461200000	19679000	73326000	108680000	44558000	126380000		30937000	37853000	29.7468	28.7808	24.2302	26.1278	26.6955	25.4092	26.9132		24.8828	25.1739	28.3342	25.8747	28.2082	26.8781	23.9247	27.7552	27.998	27.0456	24.3783	23.7486
D3YXN6;A0A2I3BQ03;P63101;D3YXF4;D3YW45	D3YXN6;A0A2I3BQ03;P63101;D3YXF4	14-3-3 protein zeta/delta	Ywhaz	tr|D3YXN6|D3YXN6_MOUSE 14-3-3 protein zeta/delta (Fragment) OS=Mus musculus OX=10090 GN=Ywhaz PE=1 SV=1;tr|A0A2I3BQ03|A0A2I3BQ03_MOUSE 14-3-3 protein zeta/delta (Fragment) OS=Mus musculus OX=10090 GN=Ywhaz PE=1 SV=1;sp|P63101|1433Z_MOUSE 14-3-3 protein zet	3	42	10.098	0.494329	0.554769	0.618293	-2.70704	1.83584	1.88453	1.73988	-0.281561	10683000	1251100	3162600	9655100	1433900	4859300	3468700	13014000	16323000	18565000	23.3488	20.2548	21.5927	23.2029	20.4515	22.2123	21.726	23.6336	23.9604	24.1461	21.9362	23.2372	21.9642	21.6908	23.0023	19.2292	25.0731	23.8487	23.4307	22.7207
Q9JJ28	Q9JJ28	Protein flightless-1 homolog	Flii	sp|Q9JJ28|FLII_MOUSE Protein flightless-1 homolog OS=Mus musculus OX=10090 GN=Flii PE=1 SV=1	13	11.6	144.8	-0.386755	0.561167	0.623835	-0.0613954	1.48573	-1.27463	-0.758873	-1.32461	24073000	17642000	507250	1214900	4964400	1883300	86639000	57512000	77841000	42965000	24.5209	24.0725	18.9523	20.2124	22.2432	20.8448	26.3685	25.7774	26.214	25.3567	23.1083	20.5969	23.7559	26.3334	25.2559	23.0469	22.0826	22.4813	25.5745	23.9313
P68134;A0A1D5RM20	P68134	Actin, alpha skeletal muscle	Acta1	sp|P68134|ACTS_MOUSE Actin, alpha skeletal muscle OS=Mus musculus OX=10090 GN=Acta1 PE=1 SV=1	6	18.8	42.051	-0.322611	0.569678	0.631694	0.147263	-0.286231	-0.259619	-0.614451	-0.600019	37935000000	32127000000	4467400000	3133000000	4453100000	3414000000	49704000000	36468000000	58753000000	53587000000	35.1428	34.9031	32.0568	31.5449	32.0522	31.6688	35.5326	35.0859	35.7739	35.6412	33.7302	33.7014	33.5649	35.4975	34.8158	33.8775	33.4151	33.3052	34.8831	34.2158
F6YVP7;P62270;S4R1N6;A0A1Y7VKY1;A0A3Q4EGP3	F6YVP7;P62270;S4R1N6;A0A1Y7VKY1	40S ribosomal protein S18	Gm10260;Rps18	tr|F6YVP7|F6YVP7_MOUSE Ribosomal protein S18, pseudogene 6 OS=Mus musculus OX=10090 GN=Rps18-ps6 PE=3 SV=2;sp|P62270|RS18_MOUSE 40S ribosomal protein S18 OS=Mus musculus OX=10090 GN=Rps18 PE=1 SV=3;tr|S4R1N6|S4R1N6_MOUSE 40S ribosomal protein S18 OS=Mus mu	10	52.6	17.671	-0.491952	0.571639	0.632267	-2.15252	0.824727	-3.16716	-0.0576665	2.09286	1707100000	293620000	9062300	13727000	27911000	2851800	4612200	4977800	23939000	141180000	30.6689	28.1294	23.1114	23.7105	24.7343	21.4434	22.137	22.2471	24.5129	27.073	29.2563	24.756	26.247	22.1019	23.5548	27.1038	25.5807	23.0799	22.0442	25.6476
P20029	P20029	78 kDa glucose-regulated protein	Hspa5	sp|P20029|BIP_MOUSE Endoplasmic reticulum chaperone BiP OS=Mus musculus OX=10090 GN=Hspa5 PE=1 SV=3	26	47.6	72.421	-0.323338	0.578829	0.638607	0.208243	-0.314389	0.195286	-0.78375	-0.922079	626050000	553090000	104880000	72131000	91444000	96094000	228120000	148840000	630380000	459920000	29.2217	29.0429	26.6442	26.1041	26.4464	26.5179	27.7652	27.1492	29.2316	28.7768	27.8091	28.2887	27.9591	27.7301	28.2735	28.0173	27.9743	28.1544	26.9463	27.3515
F8WGL3;A0A494B9A7;P18760	F8WGL3;A0A494B9A7;P18760	Cofilin-1	Cfl1	tr|F8WGL3|F8WGL3_MOUSE Cofilin-1 OS=Mus musculus OX=10090 GN=Cfl1 PE=1 SV=1;tr|A0A494B9A7|A0A494B9A7_MOUSE Cofilin-1 OS=Mus musculus OX=10090 GN=Cfl1 PE=1 SV=1;sp|P18760|COF1_MOUSE Cofilin-1 OS=Mus musculus OX=10090 GN=Cfl1 PE=1 SV=3	3	8.8	24.576	-0.375418	0.583282	0.641903	-0.316493	0.881792	-1.18581	-2.06847	0.811895	25609000	15726000	9574500	15088000	16496000		37983000	10172000	35516000	86195000	24.6101	23.9066	23.1908	23.8469	23.9756		25.1789	23.2781	25.082	26.3611	23.1975	24.8353	25.4883	25.1437	24.1239	22.8811	25.7171	24.3025	23.0753	24.9358
P63325;A0A338P731;Q3UW83;A0A338P7K4;A0A3B2W864	P63325;A0A338P731;Q3UW83;A0A338P7K4;A0A3B2W864	40S ribosomal protein S10	Rps10	sp|P63325|RS10_MOUSE 40S ribosomal protein S10 OS=Mus musculus OX=10090 GN=Rps10 PE=1 SV=1;tr|A0A338P731|A0A338P731_MOUSE 40S ribosomal protein S10 (Fragment) OS=Mus musculus OX=10090 GN=Rps10 PE=1 SV=1;tr|Q3UW83|Q3UW83_MOUSE 40S ribosomal protein S10 OS=M	6	33.3	18.916	-0.401758	0.59264	0.650567	-2.40421	0.468984	-1.81539	0.358663	1.38317	241140000	34836000		1774200	1037100	270450	1976100		3449500	12439000	27.8453	25.0541		20.7587	19.9841	18.045	20.9142		21.718	23.5684	26.4327	22.16	21.4968	20.8791	20.7599	24.0285	22.629	19.6814	21.2378	22.143
Q99PV0;B7ZC27	Q99PV0	Pre-mRNA-processing-splicing factor 8	Prpf8	sp|Q99PV0|PRP8_MOUSE Pre-mRNA-processing-splicing factor 8 OS=Mus musculus OX=10090 GN=Prpf8 PE=1 SV=2	7	3.6	273.61	0.703098	0.594842	0.651352	3.43393	2.17522	4.72182	-3.8918	-2.92368		2089600		482400		1250400	16426000	1243000	15887000			20.9948		18.8799		20.254	23.9695	20.2454	23.9213		16.5353	18.5749	17.1686	23.9344	22.9632	19.9692	20.7501	21.8904	20.0426	20.0396
P99024;A0A1D5RM76	P99024	Tubulin beta-5 chain	Tubb5	sp|P99024|TBB5_MOUSE Tubulin beta-5 chain OS=Mus musculus OX=10090 GN=Tubb5 PE=1 SV=1	4	10.1	49.67	-0.312411	0.600993	0.656447	0.370784	-1.45508	-0.20922	0.00563701	-0.274177	1341500000	1326500000	245750000	76655000	242470000	192500000	195490000	220450000	552840000	632000000	30.3212	30.305	27.8726	26.1919	27.8532	27.5203	27.5425	27.7159	29.0423	29.2353	28.9086	29.5172	29.3659	27.5074	28.0842	29.2794	28.0621	29.1567	27.513	27.81
F8VPR1;Q8BVA4	F8VPR1;Q8BVA4	Leiomodin-1	Lmod1	tr|F8VPR1|F8VPR1_MOUSE Leiomodin-1 OS=Mus musculus OX=10090 GN=Lmod1 PE=1 SV=1;sp|Q8BVA4|LMOD1_MOUSE Leiomodin-1 OS=Mus musculus OX=10090 GN=Lmod1 PE=1 SV=1	8	17.8	66.267	-0.460546	0.622381	0.678116	-2.76994	1.54116	2.12433	-0.0185177	-3.17976	28204000	3162100	1848600			16127000	39594000	43908000	103000000	15714000	24.7494	21.5925	20.818			23.943	25.2388	25.388	26.6181	23.9055	23.3368	22.4626	23.4551	25.2037	25.66	20.5669	24.0037	25.5794	25.1851	22.4802
Q5SXR6;Q68FD5	Q5SXR6;Q68FD5	Clathrin heavy chain;Clathrin heavy chain 1	Cltc	tr|Q5SXR6|Q5SXR6_MOUSE Clathrin heavy chain OS=Mus musculus OX=10090 GN=Cltc PE=1 SV=1;sp|Q68FD5|CLH1_MOUSE Clathrin heavy chain 1 OS=Mus musculus OX=10090 GN=Cltc PE=1 SV=3	15	12.4	191.98	0.348233	0.637997	0.693406	-0.876609	3.10765	-0.333834	-0.105053	-0.0509841	28826000	12006000	1342400	9895700	20634000	15026000	21917000	22890000	26933000	35941000	24.7809	23.5173	20.3564	23.2384	24.2985	23.841	24.3855	24.4482	24.6829	25.0991	23.3683	22.0009	25.8112	24.3504	23.7248	22.4917	25.1086	25.4774	24.2454	23.6738
Q3TLH4-5;Q3TLH4;S4R294;S4R2J9;A0A0A0MQ79;S4R2L9;S4R209;S4R2E2;S4R298	Q3TLH4-5;Q3TLH4;S4R294;S4R2J9;A0A0A0MQ79	Protein PRRC2C	Prrc2c	sp|Q3TLH4-5|PRC2C_MOUSE Isoform 5 of Protein PRRC2C OS=Mus musculus OX=10090 GN=Prrc2c;sp|Q3TLH4|PRC2C_MOUSE Protein PRRC2C OS=Mus musculus OX=10090 GN=Prrc2c PE=1 SV=3;tr|S4R294|S4R294_MOUSE Protein PRRC2C OS=Mus musculus OX=10090 GN=Prrc2c PE=1 SV=1;tr|S	19	8.6	302.6	-0.53156	0.644396	0.698627	4.92039	-2.32007	-3.54629	-0.395989	-1.31583	718750			1496700	14092000	1107100	51619000	44065000	96077000	53354000	19.4551			20.5134	23.7484	20.0784	25.6214	25.3931	26.5177	25.6691	18.0425	24.7036	25.2611	25.5863	25.5596	22.9629	22.3836	21.7148	25.1903	24.2438
P24369	P24369	Peptidyl-prolyl cis-trans isomerase B	Ppib	sp|P24369|PPIB_MOUSE Peptidyl-prolyl cis-trans isomerase B OS=Mus musculus OX=10090 GN=Ppib PE=1 SV=2	9	41.2	23.713	0.608262	0.646439	0.699112	-1.80023	6.4546	-3.45529	-0.511785	2.35402	276220000	60650000		8574200	5331300	446110	3636500	2864900		1714400	28.0412	25.854		23.0316	22.3461	18.767	21.7941	21.4501		20.7093	26.6286	18.4472	23.8588	21.759	16.9299	24.8284	24.9018	20.4035	21.2472	19.2839
A0A087WSN6;B9EHT6;B7ZNJ1	A0A087WSN6;B9EHT6;B7ZNJ1		Fn1	tr|A0A087WSN6|A0A087WSN6_MOUSE Fibronectin OS=Mus musculus OX=10090 GN=Fn1 PE=1 SV=1;tr|B9EHT6|B9EHT6_MOUSE Fibronectin OS=Mus musculus OX=10090 GN=Fn1 PE=1 SV=1;tr|B7ZNJ1|B7ZNJ1_MOUSE Fibronectin OS=Mus musculus OX=10090 GN=Fn1 PE=1 SV=1	1	1	253.01	0.763686	0.655462	0.703658	-2.24116	5.55693	7.28826	-4.07604	-2.70956	85138000	13771000		3988500		2304900	30131000		14049000	2969200	26.3433	23.7151		21.9274		21.1363	24.8447		23.744	21.5016	24.9307	18.2407	15.4844	24.8096	22.7859	22.6895	23.7976	22.7727	20.7336	20.0763
A2AST1;E9Q8Q6;J3QNK9;D6RJ38;A2AK24;J3QN68	A2AST1;E9Q8Q6		Ccdc141	tr|A2AST1|A2AST1_MOUSE Coiled-coil domain-containing 141 OS=Mus musculus OX=10090 GN=Ccdc141 PE=1 SV=1;tr|E9Q8Q6|E9Q8Q6_MOUSE Coiled-coil domain-containing 141 OS=Mus musculus OX=10090 GN=Ccdc141 PE=1 SV=2	40	34.3	164.9	0.457635	0.655247	0.703658	5.06751	-2.18314	-1.20281	0.112779	0.493845	19925000	510940000	124230000	23394000		16092000	69124000	83959000	153680000	299180000	24.2481	28.9286	26.8884	24.4796		23.9398	26.0427	26.3232	27.1954	28.1564	22.8355	28.533	26.7791	26.0076	26.2373	27.903	26.3499	25.5763	26.1203	26.7311
G5E902;Q8VEM8	G5E902;Q8VEM8	Phosphate carrier protein, mitochondrial	Slc25a3	tr|G5E902|G5E902_MOUSE Phosphate carrier protein, mitochondrial OS=Mus musculus OX=10090 GN=Slc25a3 PE=1 SV=1;sp|Q8VEM8|MPCP_MOUSE Phosphate carrier protein, mitochondrial OS=Mus musculus OX=10090 GN=Slc25a3 PE=1 SV=1	2	6.1	39.736	0.282401	0.653767	0.703658	0.485409	1.05757	-0.526015	-0.875003	1.27004		26051000	2625100	4672800	4819000	3071600	8082000	4950000	5071900	16910000		24.6348	21.3239	22.1559	22.2003	21.5506	22.9463	22.239	22.2741	24.0114	23.1238	22.9685	23.713	22.9112	21.316	23.6092	24.0261	23.187	22.0362	22.586
A0A1D5RM83;E9PUA3;Q8R0S2;Q8R0S2-2;A0A5F8MPT9;D3Z6V7;D3Z5I6;A4GZ26;E9QAD8;Q5DU25;A0A0R4J1U6;Q3TES0	A0A1D5RM83;E9PUA3;Q8R0S2;Q8R0S2-2;A0A5F8MPT9	IQ motif and SEC7 domain-containing protein 1	Iqsec1	tr|A0A1D5RM83|A0A1D5RM83_MOUSE IQ motif and SEC7 domain-containing protein 1 OS=Mus musculus OX=10090 GN=Iqsec1 PE=1 SV=1;tr|E9PUA3|E9PUA3_MOUSE IQ motif and SEC7 domain-containing protein 1 OS=Mus musculus OX=10090 GN=Iqsec1 PE=1 SV=1;sp|Q8R0S2|IQEC1_MOUS	11	12.2	117.93	0.347718	0.66304	0.70793	2.82546	-2.1812	-0.510696	0.650509	0.95452	6219600	33714000		295390	1108200	713900	9226200	16268000	23928000	64106000	22.5684	25.0068		18.1723	20.0798	19.4454	23.1373	23.9555	24.5122	25.934	21.1558	22.2237	21.5925	23.1022	23.5541	23.9812	20.0425	21.0818	23.7527	24.5086
E9Q3G8;A0A286YCP2;A0A286YCY7	E9Q3G8		Nup153	tr|E9Q3G8|E9Q3G8_MOUSE Nucleoporin 153 OS=Mus musculus OX=10090 GN=Nup153 PE=1 SV=1	5	3.8	152.01	0.556571	0.66429	0.70793	5.06809	-2.17763	-4.2804	2.40509	1.7677		5220400	19532000	3692200	13184000	622690		1648300		7089900		22.3157	24.2193	21.816	23.6523	19.2482		20.6525		22.7573	16.222	25.8639	25.165	18.0446	19.5643	21.2901	23.6863	20.8846	20.4497	21.332
P14733	P14733	Lamin-B1	Lmnb1	sp|P14733|LMNB1_MOUSE Lamin-B1 OS=Mus musculus OX=10090 GN=Lmnb1 PE=1 SV=3	12	24.3	66.785	-0.350958	0.663819	0.70793	-2.27474	-0.780322	2.82745	-0.620061	-0.907124	109670000	17331000	4036300	2009800	483360	3149000	9356700	6838400	28892000	21299000	26.7086	24.0469	21.9446	20.9386	18.8827	21.5865	23.1576	22.7052	24.7842	24.3443	25.296	23.5892	20.3954	23.1224	23.8261	23.0213	22.8088	23.2229	22.5024	22.9189
A0A2I3BPY7;Q9EP71	A0A2I3BPY7;Q9EP71	Ankycorbin	Rai14	tr|A0A2I3BPY7|A0A2I3BPY7_MOUSE Ankycorbin OS=Mus musculus OX=10090 GN=Rai14 PE=1 SV=1;sp|Q9EP71|RAI14_MOUSE Ankycorbin OS=Mus musculus OX=10090 GN=Rai14 PE=1 SV=1	28	34.3	105.71	-0.269076	0.690146	0.733699	-0.709905	0.193554	1.60092	-1.6888	-0.741146	97988000	45811000	4248400	4154900	15722000	43771000	138750000	48344000	105810000	87513000	26.5461	25.4492	22.0185	21.9864	23.9063	25.3835	27.0479	25.5268	26.6569	26.383	25.1335	23.6631	25.419	27.0128	25.6988	24.4236	23.8566	27.0199	25.324	24.9577
Q99KI0;A0A2R8VJW0	Q99KI0	Aconitate hydratase, mitochondrial	Aco2	sp|Q99KI0|ACON_MOUSE Aconitate hydratase, mitochondrial OS=Mus musculus OX=10090 GN=Aco2 PE=1 SV=1	6	10.1	85.462	-0.250726	0.727315	0.771341	0.312429	0.342256	1.60572	-1.50577	-2.00827	9411900		4092700	4437200	4071100	11372000		1087500	3671000	1261500	23.1661		21.9646	22.0812	21.957	23.439		20.0526	21.8077	20.2667	21.7535	23.6092	23.4697	21.3555	20.8496	22.0659	23.9514	25.0754	19.8497	18.8414
Q8CIE6;F8WHL2;F6XJN3	Q8CIE6;F8WHL2	Coatomer subunit alpha;Xenin;Proxenin;Coatomer subunit alpha	Copa	sp|Q8CIE6|COPA_MOUSE Coatomer subunit alpha OS=Mus musculus OX=10090 GN=Copa PE=1 SV=2;tr|F8WHL2|F8WHL2_MOUSE Coatomer subunit alpha OS=Mus musculus OX=10090 GN=Copa PE=1 SV=1	9	8.8	138.43	0.229898	0.75958	0.803613	-0.816267	0.930281	-1.95094	0.692296	2.29412	26236000	11394000	1277400	2081800	3305200	784620	2239200		1542100	10456000	24.645	23.4418	20.2848	20.9894	21.6563	19.5816	21.0946		20.5565	23.3178	23.2324	21.9293	23.169	21.0594	19.5984	22.4162	22.8596	21.2181	21.7517	21.8925
Q61768;E9QAK5;P33175;P28738;A2ARD4	Q61768;E9QAK5	Kinesin-1 heavy chain;Kinesin-like protein	Kif5b	sp|Q61768|KINH_MOUSE Kinesin-1 heavy chain OS=Mus musculus OX=10090 GN=Kif5b PE=1 SV=3;tr|E9QAK5|E9QAK5_MOUSE Kinesin-like protein (Fragment) OS=Mus musculus OX=10090 GN=Kif5b PE=1 SV=1	17	22.5	109.55	0.229324	0.761692	0.803907	-0.373583	-1.21867	-1.04921	2.75955	1.02853	55803000	32938000	1112300	408730	2651300	1175900		665510		609880	25.7338	24.9732	20.0851	18.6408	21.3383	20.1653		19.3441		19.2182	24.3212	21.7297	22.851	16.3817	16.7643	23.9477	20.511	21.8018	19.1413	17.7928
Q9QXS1;Q9QXS1-2;Q9QXS1-7;Q9QXS1-16;Q9QXS1-4;Q9QXS1-8;Q9QXS1-6;Q9QXS1-11;Q9QXS1-14;Q9QXS1-5;Q9QXS1-13;Q9QXS1-12;Q9QXS1-9;Q9QXS1-10;Q9QXS1-15;E9Q3W4;A0A3B2W7J8;A0A0R4J218;E9Q9J6;A0A0R4J223;A0A0R4J221;E9PW24;A0A2I3BRT4;Q8R0W0	Q9QXS1;Q9QXS1-2;Q9QXS1-7;Q9QXS1-16;Q9QXS1-4;Q9QXS1-8;Q9QXS1-6;Q9QXS1-11;Q9QXS1-14;Q9QXS1-5;Q9QXS1-13;Q9QXS1-12;Q9QXS1-9;Q9QXS1-10;Q9QXS1-15;E9Q3W4	Plectin	Plec	sp|Q9QXS1|PLEC_MOUSE Plectin OS=Mus musculus OX=10090 GN=Plec PE=1 SV=3;sp|Q9QXS1-2|PLEC_MOUSE Isoform PLEC-1 of Plectin OS=Mus musculus OX=10090 GN=Plec;sp|Q9QXS1-7|PLEC_MOUSE Isoform PLEC-0,1C,2A of Plectin OS=Mus musculus OX=10090 GN=Plec;sp|Q9QXS1-16|P	5	1.6	534.18	-0.265874	0.771582	0.812387	-2.19251	3.8216	-0.465111	-1.41406	-1.07929	77993000	13048000	3962400	47912000	77324000	51411000	2298200000	968730000	1300100000	850610000	26.2168	23.6373	21.9179	25.5139	26.2044	25.6156	31.0979	29.8515	30.276	29.6639	24.8042	23.5625	27.7171	31.0627	29.3179	22.6117	27.3841	27.252	29.6487	28.2386
P62830;A2A6F8	P62830	60S ribosomal protein L23	Rpl23	sp|P62830|RL23_MOUSE 60S ribosomal protein L23 OS=Mus musculus OX=10090 GN=Rpl23 PE=1 SV=1	6	30.7	14.865	-0.292252	0.775989	0.815068	0.890527	2.71295	-3.85077	-2.64396	1.42999	1205500000	1709000000	22264000	124840000	86856000	5525300	108390000	19479000	323170000	1203800000	30.167	30.6705	24.4082	26.8955	26.3721	22.3976	26.6917	24.2154	28.2677	30.1649	28.7544	26.0528	27.8848	26.6565	27.3096	29.6449	28.7657	24.034	24.0126	28.7396
P62301;Q921R2;A0A0U1RQ71	P62301;Q921R2	40S ribosomal protein S13	Rps13	sp|P62301|RS13_MOUSE 40S ribosomal protein S13 OS=Mus musculus OX=10090 GN=Rps13 PE=1 SV=2;tr|Q921R2|Q921R2_MOUSE 40S ribosomal protein S13 OS=Mus musculus OX=10090 GN=Rps13 PE=1 SV=1	7	38.4	17.222	-0.244307	0.782149	0.819572	-1.17452	2.87197	-3.01628	-0.834762	0.932056	684340000	231850000	8656000	54192000	15708000	1781900	114040000	71822000	255250000	673280000	29.3501	27.7886	23.0453	25.6916	23.905	20.765	26.765	26.0979	27.9273	29.3266	27.9375	24.6898	25.4177	26.7298	26.9692	26.763	27.5618	22.4014	25.8951	27.9013
Q8BMJ2;A0A494BA98;A0A494BBF9	Q8BMJ2	Leucine--tRNA ligase, cytoplasmic	Lars	sp|Q8BMJ2|SYLC_MOUSE Leucine--tRNA ligase, cytoplasmic OS=Mus musculus OX=10090 GN=Lars1 PE=1 SV=2	19	19.4	134.19	0.273626	0.795257	0.831318	-1.39702	-3.47827	3.11473	3.26278	-0.134098	162230000	47107000	7501700	575660	16373000	130170000	6020900	64915000	7233000	9111800	27.2735	25.4894	22.8388	19.1349	23.9648	26.9558	22.5215	25.952	22.7862	23.1193	25.8609	24.4833	25.4775	22.4864	21.8281	24.4638	21.0051	28.5922	25.7492	21.694
E9QA62	E9QA62		Lmod3	sp|E9QA62|LMOD3_MOUSE Leiomodin-3 OS=Mus musculus OX=10090 GN=Lmod3 PE=1 SV=1	17	28.4	65.688	0.293754	0.799495	0.833006	-4.45641	2.9554	3.87575	-0.383747	-0.522215	49402000	1720800				571530	76100000	65517000	96900000	93277000	25.5581	20.7146				19.1245	26.1814	25.9654	26.53	26.475	24.1455	18.3055	16.8851	26.1463	25.5719	19.6891	21.2609	20.7609	25.7625	25.0497
G3X9B1;A0A1Y7VNG8;A0A1Y7VNI1	G3X9B1		Heatr1	tr|G3X9B1|G3X9B1_MOUSE HEAT repeat-containing 1 OS=Mus musculus OX=10090 GN=Heatr1 PE=1 SV=1	12	6.4	242.07	-0.353281	0.800675	0.833006	-4.67848	-4.7364	0.939143	4.53777	2.17156	44785000		871620	27964	708090	1246100		7267100		3730100	25.4165		19.7333	14.7713	19.4336	20.249		22.7929		21.8308	24.0039	21.3779	20.9463	18.0523	18.2339	19.3254	16.6415	21.8854	22.5901	20.4054
P62259;D6REF3;F6WA09	P62259	14-3-3 protein epsilon	Ywhae	sp|P62259|1433E_MOUSE 14-3-3 protein epsilon OS=Mus musculus OX=10090 GN=Ywhae PE=1 SV=1	3	13.7	29.174	0.165827	0.817186	0.848153	-0.47013	1.78541	1.45098	-1.83784	-0.0992855	7740100	4272900	3675000	10834000	3027600	7597000	24629000	7739100	16374000	21131000	22.8839	22.0268	21.8093	23.3691	21.5297	22.857	24.5539	22.8837	23.9649	24.3329	21.4713	23.4539	23.0424	24.5187	23.0068	21.0012	25.2393	24.4934	22.6809	22.9075
Q8BJS4-3;Q8BJS4-2;Q8BJS4	Q8BJS4-3;Q8BJS4-2;Q8BJS4	SUN domain-containing protein 2	Sun2	sp|Q8BJS4-3|SUN2_MOUSE Isoform 3 of SUN domain-containing protein 2 OS=Mus musculus OX=10090 GN=Sun2;sp|Q8BJS4-2|SUN2_MOUSE Isoform 2 of SUN domain-containing protein 2 OS=Mus musculus OX=10090 GN=Sun2;sp|Q8BJS4|SUN2_MOUSE SUN domain-containing protein 2 O	6	10.2	78.178	-0.147827	0.819107	0.848153	0.424185	-0.404845	0.0461604	1.03013	-1.83476	15629000	16037000	2750600		1769000	1676400	785190	1801200	13340000	5170000	23.8977	23.9349	21.3913		20.7545	20.6769	19.5827	20.7805	23.6693	22.3017	22.4851	23.0359	22.2672	19.5476	22.7112	22.9093	22.631	22.3134	20.5777	20.8764
P13541	P13541	Myosin-3	Myh3	sp|P13541|MYH3_MOUSE Myosin-3 OS=Mus musculus OX=10090 GN=Myh3 PE=2 SV=2	158	55.5	223.79	-0.167282	0.821134	0.848246	-0.507797	2.52102	-1.42495	-1.27844	-0.146246	15912000000	8557800000	61001000	299440000	917290000	313550000	11344000000	5253000000	13283000000	16593000000	33.8894	32.9946	25.8623	28.1577	29.7728	28.2241	33.4012	32.2905	33.6289	33.9499	32.4768	27.5069	31.2855	33.3661	32.6708	31.969	30.0279	29.8605	32.0877	32.5245
P14873	P14873	Microtubule-associated protein 1B;MAP1B heavy chain;MAP1 light chain LC1	Map1b	sp|P14873|MAP1B_MOUSE Microtubule-associated protein 1B OS=Mus musculus OX=10090 GN=Map1b PE=1 SV=2	29	18.8	270.25	-0.200355	0.829861	0.855245	3.27046	0.903177	-3.24011	-1.22666	-0.708641	13486000	99515000	7478500	11961000	45753000	4444300	130550000	62662000	160180000	135500000	23.685	26.5684	22.8343	23.5118	25.4474	22.0835	26.96	25.9011	27.2551	27.0137	22.2724	24.4789	26.9601	26.9249	26.297	25.5428	25.3821	23.7199	25.6982	25.5884
E9QLA5;Q0GNC1;Q0GNC1-3;A0A1Y7VM80	E9QLA5;Q0GNC1;Q0GNC1-3	Inverted formin-2	Inf2	tr|E9QLA5|E9QLA5_MOUSE Inverted formin-2 OS=Mus musculus OX=10090 GN=Inf2 PE=1 SV=1;sp|Q0GNC1|INF2_MOUSE Inverted formin-2 OS=Mus musculus OX=10090 GN=Inf2 PE=1 SV=1;sp|Q0GNC1-3|INF2_MOUSE Isoform 2 of Inverted formin-2 OS=Mus musculus OX=10090 GN=Inf2	7	6.7	138.36	0.126135	0.862144	0.88643	-0.47728	-1.00097	2.81876	-0.354974	-0.354869	12318000	6766500		29230			9295600	8164100	7324400	7917700	23.5543	22.69		14.8352			23.1481	22.9609	22.8043	22.9166	22.1417	17.7064	17.0235	23.113	21.8462	21.6644	16.7054	19.8423	22.758	21.4913
P62196;Q8K1K2	P62196;Q8K1K2	26S protease regulatory subunit 8	Psmc5	sp|P62196|PRS8_MOUSE 26S proteasome regulatory subunit 8 OS=Mus musculus OX=10090 GN=Psmc5 PE=1 SV=1;tr|Q8K1K2|Q8K1K2_MOUSE 26S proteasome regulatory subunit 8 OS=Mus musculus OX=10090 GN=Psmc5 PE=1 SV=1	6	19.5	45.626	0.105658	0.88908	0.911984	2.75435	-0.468748	0.297181	-1.8571	-0.19739	1928600		3222200	1991200	2609700	2943100	19384000	6010200	6166800	7435200	20.8791		21.6196	20.9252	21.3155	21.4889	24.2084	22.519	22.5561	22.8259	19.4665	23.2642	22.8281	24.1732	21.598	22.2209	22.7954	23.1253	22.3161	21.4006
Q91Z83;A0A2I3BQV3;Q1WJL6;B8JJH1;A0A2I3BRL9	Q91Z83	Myosin-7	Myh7	sp|Q91Z83|MYH7_MOUSE Myosin-7 OS=Mus musculus OX=10090 GN=Myh7 PE=2 SV=1	16	10.3	222.88	0.110465	0.893542	0.914419	1.23346	2.9317	-1.42996	-1.93095	-0.251931	163720000	294380000	4310000	28124000	17936000	6109700	332460000	97939000	188130000	218410000	27.2867	28.1331	22.0393	24.7453	24.0964	22.5427	28.3086	26.5454	27.4872	27.7025	25.8741	23.6838	25.609	28.2735	26.5291	27.1075	26.6155	24.1791	26.3425	26.2771
Q14BI5	Q14BI5		Myom2	tr|Q14BI5|Q14BI5_MOUSE Myomesin 2 OS=Mus musculus OX=10090 GN=Myom2 PE=1 SV=1	23	20	164.74	0.0817026	0.9001	0.918983	-0.215637	1.90481	-1.11024	-0.255087	0.0846619	64653000	42577000	517850		4146100	1762700	11351000	10684000	3026500	4436900	25.9462	25.3436	18.9822		21.9833	20.7494	23.4363	23.3489	21.5292	22.0811	24.5336	20.6267	23.496	23.4012	20.5711	24.318	22.5316	22.3858	23.1461	20.6558
H3BJX8;Q60875;Q60875-4;Q60875-5;H3BKH9;H3BJ40;H3BJ45;H3BJU7;Q60875-3;Q60875-2;H3BJ59;H3BL15;H3BLF9;H3BIX8;H3BLJ1;H3BJ48;H3BJM4	H3BJX8;Q60875;Q60875-4;Q60875-5;H3BKH9;H3BJ40;H3BJ45;H3BJU7	Rho guanine nucleotide exchange factor 2	Arhgef2	tr|H3BJX8|H3BJX8_MOUSE Rho guanine nucleotide exchange factor 2 OS=Mus musculus OX=10090 GN=Arhgef2 PE=1 SV=2;sp|Q60875|ARHG2_MOUSE Rho guanine nucleotide exchange factor 2 OS=Mus musculus OX=10090 GN=Arhgef2 PE=1 SV=4;sp|Q60875-4|ARHG2_MOUSE Isoform 4 of	14	13.2	133.7	0.0579407	0.922886	0.937875	1.32994	-0.0177955	-0.113385	-0.460888	-0.448164	31893000	61312000	4613600	3897200	8349900	7084400	11814000	9641500	21788000	22078000	24.9267	25.8697	22.1375	21.894	22.9933	22.7562	23.494	23.2008	24.377	24.3961	23.5141	23.782	24.506	23.4589	23.4189	24.8441	23.7642	24.3926	22.998	22.9708
P62281;A0A1B0GRR3;A0A1B0GSE8	P62281;A0A1B0GRR3;A0A1B0GSE8	40S ribosomal protein S11	Rps11	sp|P62281|RS11_MOUSE 40S ribosomal protein S11 OS=Mus musculus OX=10090 GN=Rps11 PE=1 SV=3;tr|A0A1B0GRR3|A0A1B0GRR3_MOUSE 40S ribosomal protein S11 OS=Mus musculus OX=10090 GN=Rps11 PE=1 SV=1;tr|A0A1B0GSE8|A0A1B0GSE8_MOUSE 40S ribosomal protein S11 (Fragme	22	72.2	18.431	-0.0750915	0.921188	0.937875	0.926793	0.783883	-3.03445	0.0690252	0.879296	1753800000	2549600000	199130000	293210000	471830000	52854000	438230000	516380000	1485800000	3778400000	30.7078	31.2476	27.5691	28.1274	28.8137	25.6555	28.7071	28.9439	30.4686	31.8151	29.2952	29.2137	30.3264	28.672	29.5105	30.222	29.9976	27.2919	28.741	30.3898
P58774	P58774	Tropomyosin beta chain	Tpm2	sp|P58774|TPM2_MOUSE Tropomyosin beta chain OS=Mus musculus OX=10090 GN=Tpm2 PE=1 SV=1	3	13	32.836	0.0546506	0.935448	0.948441	2.05378	-1.10351	-0.892809	0.285307	-0.0695127	2261200000	7179400000	381310000	151760000	850210000	420260000	12621000000	17277000000	13918000000	18336000000	31.0744	32.7412	28.5064	27.1772	29.6632	28.6467	33.5551	34.0081	33.6962	34.094	29.6618	30.151	31.1759	33.52	32.7381	31.7156	29.0474	30.2831	33.8053	32.6686
Q9WTI7-2	Q9WTI7-2	Unconventional myosin-Ic	Myo1c	sp|Q9WTI7-2|MYO1C_MOUSE Isoform 2 of Unconventional myosin-Ic OS=Mus musculus OX=10090 GN=Myo1c	2	1	118.15	0.0598984	0.969839	0.981038	-1.02098	3.25101	-2.75373	-5.67619	6.49938	31361000	11818000		711130	10371000	1411300	53014000	1164600		53107000	24.9025	23.4945		19.4398	23.3061	20.4286	25.6599	20.1514		25.6624	23.4899	18.059	24.8187	25.6248	17.7377	22.4689	21.31	22.065	19.9486	24.2371
E9PYJ9;Q9JKS4-4;Q9JKS4-2;Q9JKS4-3;Q9JKS4;Q9JKS4-6;Q9JKS4-5	E9PYJ9;Q9JKS4-4;Q9JKS4-2;Q9JKS4-3;Q9JKS4;Q9JKS4-6;Q9JKS4-5	LIM domain-binding protein 3	Ldb3	tr|E9PYJ9|E9PYJ9_MOUSE LIM domain-binding protein 3 OS=Mus musculus OX=10090 GN=Ldb3 PE=1 SV=1;sp|Q9JKS4-4|LDB3_MOUSE Isoform 4 of LIM domain-binding protein 3 OS=Mus musculus OX=10090 GN=Ldb3;sp|Q9JKS4-2|LDB3_MOUSE Isoform 2 of LIM domain-binding protein	16	26.2	72.312	-0.00914045	0.988254	0.99507	0.214352	0.929823	0.404562	-0.0904528	-1.50399	133610000	118540000	7789100	12690000	7906100	9605100	129050000	136150000	353880000	172490000	26.9935	26.8208	22.893	23.5972	22.9145	23.1954	26.9434	27.0206	28.3987	27.3619	25.5809	24.5376	24.4272	26.9082	27.4406	25.7952	25.4674	24.8318	26.8178	25.9366
P07310;A0A0J9YKD4	P07310;A0A0J9YKD4	Creatine kinase M-type	Ckm	sp|P07310|KCRM_MOUSE Creatine kinase M-type OS=Mus musculus OX=10090 GN=Ckm PE=1 SV=1;tr|A0A0J9YKD4|A0A0J9YKD4_MOUSE Creatine kinase M-type OS=Mus musculus OX=10090 GN=Ckm PE=1 SV=1	3	9.2	43.044	0.0108897	0.986701	0.99507	-0.613051	1.99827	-0.211706	-0.733988	-0.385076	24925000	12462000	2324600	7942500	6533000	5177700	8712900		7944800	8410400	24.5711	23.571	21.1486	22.9212	22.6393	22.3039	23.0547		22.9216	23.0037	23.1585	22.7931	24.152	23.0196	21.9635	22.5454	24.7914	23.9403	22.2856	21.5784
Q9QXS6-3;Q9QXS6	Q9QXS6-3;Q9QXS6	Drebrin	Dbn1	sp|Q9QXS6-3|DREB_MOUSE Isoform E2 of Drebrin OS=Mus musculus OX=10090 GN=Dbn1;sp|Q9QXS6|DREB_MOUSE Drebrin OS=Mus musculus OX=10090 GN=Dbn1 PE=1 SV=4	1	4.1	72.416	-0.00941732	0.991976	0.996527	-2.80343	0.962304	3.6459	-1.39672	-0.455149	270570000	29639000	12467000		3100200	35618000	299990000	127980000	554920000	559590000	28.0114	24.821	23.5716		21.5639	25.0861	28.1603	26.9313	29.0477	29.0598	26.5988	25.2162	23.0766	28.1252	28.0896	23.7954	26.1785	26.7225	26.7285	27.6345
P68033;F6WX90	P68033	Actin, alpha cardiac muscle 1	Actc1	sp|P68033|ACTC_MOUSE Actin, alpha cardiac muscle 1 OS=Mus musculus OX=10090 GN=Actc1 PE=1 SV=1	1	5.3	42.019	-0.00279798	0.996164	0.998443	0.17999	0.55655	-0.981121	0.218412	0.0121802	6377500000	5525000000	214400000	269670000	1264800000	588070000	6331700000	8274800000	5174500000	7214200000	32.5703	32.3633	27.6757	28.0066	30.2363	29.1314	32.5599	32.9461	32.2688	32.7482	31.1577	29.3203	31.749	32.5248	31.3107	31.3377	29.8768	30.7678	32.7432	31.3229
Q5SX40;Q1WNQ6	Q5SX40	Myosin-1	Myh1	sp|Q5SX40|MYH1_MOUSE Myosin-1 OS=Mus musculus OX=10090 GN=Myh1 PE=1 SV=1	18	9.4	223.34	-0.00114776	0.998525	0.998525	-0.204427	1.51879	-0.960197	-0.210007	-0.1499	872570000	579110000	5834500	14298000	53298000	25143000	73911000	71776000	199040000	248010000	29.7007	29.1093	22.4762	23.7693	25.6676	24.5837	26.1393	26.097	27.5685	27.8858	28.2881	24.1207	27.1803	26.1042	26.6104	28.0837	25.6395	26.2201	25.8942	26.4605
