# Supplementary material for: Protein phosphatase-1 regulates the binding of filamin C to FILIP1 in cultured skeletal muscle cells under mechanical stress
Source: Sci Rep. 2024 Nov 9;14:27348. doi: 10.1038/s41598-024-78953-8 (PMC11550807; doi:10.1038/s41598-024-78953-8)
Supplement: Supplementary file 2 — Supplementary Material 2 [file 41598_2024_78953_MOESM2_ESM.xlsx]

## Sheet: Supplementary Table 3
										Total MS1 Area												Average Mass Error (ppm)
UniProt ID	Protein	Peptide Sequence	Peptide Modified Sequence	Phosphopeptide Standard	Missed Cleavages	Begin Position	End Position	Precursor Charge	Average Measured Retention Time	hFLNc pulldown phospho Replicate 1	hFLNc pulldown phospho Replicate 2	hFLNc pulldown phospho Replicate 3	hFLNc pulldown PP1-treated phospho Replicate 1	hFLNc pulldown PP1-treated phospho Replicate 2	hFLNc pulldown PP1-treated phospho Replicate 3	hFLNc pulldown total Replicate 1	hFLNc pulldown total Replicate 2	hFLNc pulldown total Replicate 3	hFLNc pulldown PP1-treated total Replicate 1	hFLNc pulldown PP1-treated total Replicate 2	hFLNc pulldown PP1-treated total Replicate 3	hFLNc pulldown phospho Replicate 1	hFLNc pulldown phospho Replicate 2	hFLNc pulldown phospho Replicate 3	hFLNc pulldown PP1-treated phospho Replicate 1	hFLNc pulldown PP1-treated phospho Replicate 2	hFLNc pulldown PP1-treated phospho Replicate 3	hFLNc pulldown total Replicate 1	hFLNc pulldown total Replicate 2	hFLNc pulldown total Replicate 3	hFLNc pulldown PP1-treated total Replicate 1	hFLNc pulldown PP1-treated total Replicate 2	hFLNc pulldown PP1-treated total Replicate 3
Q9UKE5	TNIK_HUMAN	SEGSPVLPHEPAK	SEGS[+80]PVLPHEPAK	x	0	765	777	2	28.88	1850472832	5089726464	1848377984	1908844928	5807139328	1960783616							0.1	1.3	0.2	-0.1	0.5	-0.1
Q86YS7	C2CD5_HUMAN	TGMGSGSAGKEGGPFK	TGMGSGS[+80]AGKEGGPFK	x	1	316	331	3	28.54	1343583360	3570004736	1314815616	1345583360	3494348032	1432689280	9241608	778032	0	391014	99396	1711188	0.3	1.8	0.3	0.2	1.1	0.4	1.4	3		5.1	-7.4	2
Q13554	KCC2B_HUMAN	STVASMMHR	S[+80]TVASMMHR	x	0	275	283	2	30.71	624872192	1877483392	531938048	533373184	1884007168	594692288							0.8	1.7	0.8	0.6	0.8	0.3
P08631	HCK_HUMAN	VIEDNEYTAR	VIEDNEY[+80]TAR	x	0	404	413	2	24.3	366786688	3559107840	578291648	680359296	4056462336	574179968							-0.4	0.7	-0.2	-0.1	0	-0.2
P06241	FYN_HUMAN	LIEDNEYTAR	LIEDNEY[+80]TAR	x	0	413	422	2	26.15	866260480	2669419776	929115648	864621184	3095387648	958373120							-0.2	1.3	0.1	-0.1	0.4	0
P50613	CDK7_HUMAN	AYTHQVVTR	AYT[+80]HQVVTR	x	0	167	175	2	24.69	1006315904	4119235584	1219807360	1044264832	4522217472	1181527168							-0.3	1.4	0	0.1	0.5	0.2
P16083	NQO2_HUMAN	SFNGSLKNVAVDELSR	S[+80]FNGSLKNVAVDELSR	x	1	16	31	2	39.25	235777344	912888384	255522592	230966416	605673472	355770944							1.4	1.5	1.4	1.4	-0.1	1.5
P16083	NQO2_HUMAN	SFNGSLKNVAVDELSR	S[+80]FNGSLKNVAVDELSR	x	1	16	31	3	39.25	428294208	1130309632	485586176	445027968	774117696	689644544							1.4	1.6	1.4	1.4	0	1.5
A7MCY6	TBKB1_HUMAN	SGGQRHSPLSQR	S[+80]GGQRHSPLSQR	x	1	328	339	2	22.88	202000992	1842480128	525344096	490214080	2052142976	479039648	583775						-1.4	-0.2	-1	-1.4	-1.2	-1.3	-0.3
A7MCY6	TBKB1_HUMAN	SGGQRHSPLSQR	S[+80]GGQRHSPLSQR	x	1	328	339	3	22.88	1429330944	7320811008	2284968704	2206499328	7764593152	2239357440	3284990						-0.9	0.2	-0.8	-1	-0.8	-0.9	-0.3
Q14315	FLNC_d18-21_HUMAN	ERLGSFGSITR	ERLGS[+80]FGSITR	-	1	2228	2238	2	34.96	10521887	30441464	9586690										0.4	1.6	0.6
Q14315	FLNC_d18-21_HUMAN	LGSFGSITR	LGSFGSITR	-	0	2230	2238	2	32.92							41669132288	44841668608	32742690816	57648644096	67025219584	55179288576							0.4	0.1	0.5	0.1	0.5	0.4
Q14315	FLNC_d18-21_HUMAN	LGSFGSITR	LGS[+80]FGSITR	-	0	2230	2238	2	35.05	1179380864	1792433024	754343232	915899	80070408	2319435	13803305984	12867826688	10233359360		344335200		1	2.3	0.8	-1.7	1	0.4	1	1	1.1		1.6
Q14315	FLNC_d18-21_HUMAN	LGSFGSITR	LGS[+80]FGS[+80]ITR	-	0	2230	2238	2	37.68	52724388	23274548	44244448			7622665							2.8	8.2	3.1			7.3
