# Supplementary material for: Protein phosphatase-1 regulates the binding of filamin C to FILIP1 in cultured skeletal muscle cells under mechanical stress
Source: Sci Rep. 2024 Nov 9;14:27348. doi: 10.1038/s41598-024-78953-8 (PMC11550807; doi:10.1038/s41598-024-78953-8)
Supplement: Supplementary file 4 — Supplementary Material 4 [file 41598_2024_78953_MOESM4_ESM.xlsx]

## Sheet: Supplementary Table 1
										Total MS1 Area												Average Mass Error (ppm)
UniProt ID	Protein	Peptide Sequence	Peptide Modified Sequence	Phosphopeptide Standard	Missed Cleavages	Begin Position	End Position	Precursor Charge	Average Measured Retention Time	no EPS Replicate 1	no EPS Replicate 2	no EPS Replicate 3	no EPS Replicate 4	mild EPS Replicate 1	mild EPS Replicate 2	mild EPS Replicate 3	mild EPS Replicate 4	twitch EPS Replicate 1	twitch EPS Replicate 2	twitch EPS Replicate 3	twitch EPS Replicate 4	no EPS Replicate 1	no EPS Replicate 2	no EPS Replicate 3	no EPS Replicate 4	mild EPS Replicate 1	mild EPS Replicate 2	mild EPS Replicate 3	mild EPS Replicate 4	twitch EPS Replicate 1	twitch EPS Replicate 2	twitch EPS Replicate 3	twitch EPS Replicate 4
Q14315	FLNC_d18-21_HUMAN	LGSFGSITR	LGS[+80]FGSITR	-	0	2230	2238	2	34.72	5911314944	6608271360	7614173696	9759882240	5068240896	8579734528	5267987456	15108797440	3691653632	4041690368	1766524288	2791715328	0.5	0.6	0.8	0.5	0.5	0.7	0.7	0.9	0.9	0.5	0.2	0.5
Q14315	FLNC_d18-21_HUMAN	LGSFGSITR	LGS[+80]FGS[+80]ITR	-	0	2230	2238	2	36.75	1574140416	1864117376	3710171648	3365448448	2814021632	1118854016	3405882880	5330530816	662537344	815640896	2028077952	2661424640	1.2	1.3	1.1	0.6	1	0.9	0.7	0.9	0.3	1	0.2	0.7
P06241	FYN_HUMAN	LIEDNEYTAR	LIEDNEY[+80]TAR	x	0	413	422	2	25.73	4449730048	4613450240	2740321280	4195993856	4776438784	4802655232	4617888768	4890784256	4949637120	5376781824	5369365504	5757864448	-0.4	-0.8	-1	-0.7	-1.3	-0.3	-1	-0.7	-0.8	-1.1	-0.6	-0.7
P50613	CDK7_HUMAN	AYTHQVVTR	AYT[+80]HQVVTR	x	0	167	175	2	25.45	4197743872	4377119232	2621336832	4000894208	4279036160	4114829056	4139139072	4370885632	5088659968	4781980672	4191248896	5250232320	-0.6	-1.3	-0.7	-1.7	-1.6	-0.2	-2	-1.2	-0.7	-1.3	-0.7	-0.7
P16083	NQO2_HUMAN	SFNGSLKNVAVDELSR	S[+80]FNGSLKNVAVDELSR	x	1	16	31	2	39.79	483692064	871398784	831213504	667274624	1151071360	413664544	1480645888	539229440	1221432064	675566400	1357979776	1858625792	0.5	0.3	0.2	0.3	0.4	0.5	0.4	0	0.1	0.8	0.2	0.6
P16083	NQO2_HUMAN	SFNGSLKNVAVDELSR	S[+80]FNGSLKNVAVDELSR	x	1	16	31	3	39.79	802297408	1179072640	1278729600	1269409280	1872887808	598513024	2666888704	755380928	1600304640	1269430528	2452394240	3148490240	0.6	0.5	0.3	0.5	0.5	0.4	0.4	0.2	-0.1	0.6	0.2	0.5
A7MCY6	TBKB1_HUMAN	SGGQRHSPLSQR	S[+80]GGQRHSPLSQR	x	1	328	339	2	22.43	1132284416	837161216	642312704	1377247744	757360000	962717568	1342262144	387098688	376734272	1660663296	1975525376	2036356864	-3.7	-3.5	-3.9	-4.2	-4.9	-3.1	-3.6	-3.5	-4.2	-3.6	-3.2	-3.4
A7MCY6	TBKB1_HUMAN	SGGQRHSPLSQR	S[+80]GGQRHSPLSQR	x	1	328	339	3	22.43	5404311552	4111351296	5090648576	6440957440	3598547968	4235770112	6431033344	3294760960	2587243776	7059908608	8282758144	8793878528	-3	-2.9	-3.4	-3.7	-4.4	-2.5	-3	-3.2	-3.5	-3.4	-3.2	-3.1
Q9UKE5	TNIK_HUMAN	SEGSPVLPHEPAK	SEGS[+80]PVLPHEPAK	x	0	765	777	2	28.9	5881179648	6058279936	6290164736	5935695360	6503322112	6427492864	5784361472	6452312064	6147519488	7140201984	7551896576	9728425984	0.2	-0.4	-0.4	-0.5	-0.6	0.1	-0.5	-0.1	0.3	-0.2	-0.1	0.1
